# Supplementary material for: Discovery and fine-mapping of adiposity loci using high density imputation of genome-wide association studies in individuals of African ancestry: African Ancestry Anthropometry Genetics Consortium
Source: PLoS Genet. 2017 Apr 21;13(4):e1006719. doi: 10.1371/journal.pgen.1006719 (PMC5419579; doi:10.1371/journal.pgen.1006719)
Supplement: S1 Table — (XLSX) [file pgen.1006719.s012.xlsx]

## Sheet: S1 Table
S1 Table. Study design and sample quality control of discovery and replication studies
Trait	Study		Ethnicity	Study design	Total sample size (N)	Stage	Sample QC		Samples in analyses (N)		Anthropometric assessment method	References (PMID)
	Short name	Full name					Call rate a	other exclusions	BMI	WHRadjBMI
BMI, WHRadjBMI	AABC	African American Breast Cancer Consortium	African Americans	Case-control study	5697	discovery	>95%	1) ancestry outliers 2) relateds 3) missing BMI 4) gender mismatch	5643	2439	self-reported	PMID:21852243. Chen F, Chen GK, Millikan RC, et al. Fine-mapping of breast cancer susceptibility loci characterizes genetic risk in African Americans. Hum Mol Genet. 2011; 20:4491-503.
BMI, WHRadjBMI	AAPC	African American Prostate Cancer Consortium	African Americans	Case-control study	8105	discovery	>95%	1) ancestry outliers 2) relateds 3) missing BMI 4) gender mismatch	8057	1356	self-reported	PMID:21602798. Haiman CA1, Chen GK, Blot WJ, et al. Genome-wide association study of prostate cancer in men of African ancestry identifies a susceptibility locus at 17q21. Nat Genet. 2011;43:570-3.
BMI, WHRadjBMI	ARIC	Atherosclerosis Risk in Communities Study	African Americans	Population-based	2848	discovery	>95%	1) samples with <18 fingerprinting assays working 2) samples with>3 discordant fingerprinting assays 3) duplicates 4) samples creating large number of haploid heterozygous calls 5) extreme heterozygosity value 6) low-level IBD/IBS sharing with large number of samples 7) nearest neighbor analysis outlier 8) outliers from clustering based on missingness	2848	2848	measured	PMID: 2646917. Atherosclerosis Risk in Communities (ARIC) Study: design and objectives. ARIC Investigators. Am J Epidemiol. 1989; 129:687-702.
BMI	BioMe	Mount Sinai BioMe BioBank	African Americans	Hospital-based biobank	856 (Affymetrix)	discovery	> 90%	1) individuals for missing > 90%;2) duplicate individuals or one of the relative pairs (IBD > 0.185);3) individuals with too high or low inbreeding coefficients;4) individuals with ambiguous sex;5) Ancestry outliers; 6) height outlier.	820	NA	self-reported	PMID: 23743551. Gottesman O, Kuivaniemi H, Tromp G, et al. The Electronic Medical Records and Genomics (eMERGE) Network: past, present, and future. Genet Med. 2013;15:761-71.
BMI	BioMe	Mount Sinai BioMe BioBank	African Americans	Hospital-based biobank	4,080 (Illumina)	discovery	> 98%	1) individuals for missing > 98%;2) duplicate individuals or one of the relative pairs (IBD > 0.185);3) individuals with too high or low inbreeding coefficients;4) individuals with ambiguous sex;5) Ancestry outliers; 6) height outlier.	3802	NA	self-reported	PMID: 23743551. Gottesman O, Kuivaniemi H, Tromp G, et al. The Electronic Medical Records and Genomics (eMERGE) Network: past, present, and future. Genet Med. 2013;15:761-71.
BMI	BMDCS	Bone Mineral Density in Childhood Study	African Americans	Convenience sample	353	children	>95%	1) gender mismatch; 2) missingness per individual > 5%	353	NA	measured	PMID: 17311856. Kalkwarf HJ, Zemel BS, Gilsanz V, et al. The bone mineral density in childhood study: Bone mineral content and density according to age, sex, and race. J Clin Endocrinol Metab. 2007;92:2087-2099.
BMI, WHRadjBMI	CARDIA	Coronary Artery Risk Development in Young Adults	African Americans	Population-based	952	discovery	>95%	10 severe PC outliers prior to QC 2) samples with <18 fingerprinting assays working 3) samples with >3 discordant fingerprinting assays 4) duplicates 5) samples creating large number of haploid heterozygous calls 6) extreme heterozygosity value 7) low-level IBD/IBS sharing with large number of samples 8) nearest neighbor analysis outlier 9) outliers from clustering based on missingness	952	951	measured	PMID: 3204420. Friedman GD, Cutter GR, Donahue RP, et al. CARDIA: Study design, recruitment and some characteristics of the examined subjects. J Clin Epidemiol. 1988; 41:1105-16.
BMI, WHRadjBMI	CFS	Cleveland Family Study	African Americans	Family-based	696	discovery	>95%	1) samples with <18 fingerprinting assays working 2) samples with >3 discordant fingerprinting assays 3) duplicates 4) samples creating large number of haploid heterozygous calls 5) extreme heterozygosity value 6) low-level IBD/IBS sharing with large number of samples 7) nearest neighbor analysis outlier 8) outliers from clustering based on missingness 9) samples with high Mendel error rate	696	690	measured	PMID:7881656. Redline S, Tishler PV, Tosteson TD, et al. The familial aggregation of obstructive sleep apnea. Am J Respir Crit Care Med. 1995;151:682-7.
BMI	CHOP/CAG	Children's Hospital of Philadelphia's Center for Applied Genomics	African Americans	Prospective, population-based	6869	children	>95%	1) ancestry outliers 2) relateds 3) individuals with missingness > 5%	6869	NA	measured	PMID: 20950786. Glessner JT, Bradfield JP, Wang K, et al. A genome-wide study reveals copy number variants exclusive to childhood obesity cases. Am J Hum Genet. 2010;87:661-6.
BMI, WHRadjBMI	CHS	Cardiovascular Health Study	African Americans	Prospective, population-based	823	discovery	>=95%	if subject's genotype was discordant with known sex or prior genotyping. If missing weight or height measures	817	814	measured	PMID: 1669507. Fried LP, Borhani NO, Enright P, et al. The Cardiovascular Health Study: design and rationale. Ann Epidemiol. 1991;1:263-76; PMID: 19557197. Heard-Costa NL, Zillikens MC, Monda KL, et al. NRXN3 is a novel locus for waist circumference: a genome-wide association study from the CHARGE Consortium. Plos Genet. 2009;5:e1000539.
BMI, WHRadjBMI	FamHS	Family Heart Study	African Americans	Family-based	621	discovery	>=98%	1) technical errors 2) discrepancies between reported sex and sex-diagnostic markers	621	621	measured	PMID: 8651220]. Higgins M, Province M, Heiss G, et al, NHLBI Family Heart Study: objectives and design. Am J Epidemiol 1996; 143: 1219–28.
BMI, WHRadjBMI	GeneSTAR	Genetic Study of Atherosclerosis Risk	African Americans	Family-based	1137	discovery (BMI), replication (WHR)	0.99	sex/gender mismatch; extreme outlier (>10SD) from Eigenstrat; missing height or weight	1137	551	measured	PMID: 20377806. Bordeaux et al, Effect of obesity on platelet reactivity and response to low-dose aspirin. Prev Cardiol 2010; 13:56-62; PMID: 15769772. Becker et al, Impact of a community-based multiple risk factor intervention on cardiovascular risk in black families with a history of premature coronary disease, Circulation 2005; 111:298-304; PMID: 15837938. Mora et al, Interaction of body mass …
BMI, WHRadjBMI	HANDLS	Healthy Aging in Neighborhoods of Diversity across the Life Span Study	African Americans	population-based	961	discovery	>95%	1) sex discordance; 2) discordance between self reported and genetic ancestry estimates, MDS clustering with HapMap3 ASW as primary reference; 3) presence of cryptic relatedness to any other samples at a level of proportional sharing of genotypes > 15%; 4) missing data	961	961	measured	PMID: 20828101. Evans MK, Lepkowski JM, Powe NR et al. Healthy aging in neighborhoods of diversity across the life span (HANDLS): overcoming barriers to implementing a longitudinal, epidemiologic, urban study of health, race, and socioeconomic status. Ethn Dis. 2010;20:267-75.
BMI	Health ABC	Health, Aging, and Body Composition Study	African Americans	population-based	1139	discovery	>97%	1) sex discordance; 2) discordance between self reported and genetic ancestry estimates, MDS clustering with HapMap3 ASW as primary reference; 3) presence of cryptic relatedness to any other samples at a level of proportional sharing of genotypes > 15%; 4) missing data	1139	NA	measured	PMID: 10865715. Tylavsky FA1, Fuerst T, Nevitt M, et al. Measurement of changes in soft tissue mass and fat mass with weight change: pencil- versus fan-beam dual-energy X-ray absorptiometry. Health ABC Study. Ann N Y Acad Sci. 2000;904:94-7.
BMI	HRS	Health and Retirement Study	African Americans	Population-based	1519	replication	≥ 98%	1) Missing body weight and/or height; 2) ethnic outliers; 3) related individuals and duplicates; 4) trait value<-4SD or >4SD from the mean	1365	N/A	measured	PMID: 24671021. Sonnega A1, Faul JD, Ofstedal MB, et al. Cohort Profile: the Health and Retirement Study (HRS). Int J Epidemiol. 2014;43:576-85.
BMI, WHRadjBMI	HUFS	Howard University Family Study	African Americans	Population-based	925	replication	>95%	1) gender mismatch; 2) pedigree information; 3) outlier of IBS; 4) missing data	925	923	measured	Adeyemo, A., Gerry, N., Chen, G., Herbert, A., Doumatey, A., Huang, H., Zhou, J., Lashley, K., Chen, Y., Christman, M. et al. (2009) A genome-wide association study of hypertension and blood pressure in African Americans. PLoS Genet, 5, e1000564. PMID: 19609347
BMI, WHRadjBMI	HyperGEN	Hypertension Genetic Epidemiology Network	African Americans	Family-based	1251	replication	>95%	1) pedigree errors; 2) blood sample mix up; 3) missing BMI or covariate data; 4) extreme outlier from Eigenstrat	1251	1238	measured	PMID: 21212386.Arnett DK, Meyers KJ, Devereux RB, et al. Circ Res. 2011;108:279-83.
BMI	JHS	Jackson Heart Study	African Americans	Population-based	2132	discovery	>95%	1) samples with <18 fingerprinting assays working 2) samples with >3 discordant fingerprinting assays 3) duplicates 4) samples creating large number of haploid heterozygous calls 5) extreme heterozygosity value 6) low-level IBD/IBS sharing with large number of samples 7) nearest neighbor analysis outlier 8) outliers from clustering based on missingness 9) samples with high Mendel error rate	2132	NA	measured	PMID: 16320381. Taylor HA, Wilson JG, Jones DW, et al. Toward resolution of cardiovascular health disparities in African Americans: Design and methods of the Jackson Heart Study. Ethn Dis. 2005;15:S6-4-17.
BMI	Maywood	Genetics of Hypertension in Blacks	African Americans	Population-based	653	discovery	>=95%	1) sex/gender mismatch; 2) first-degree relative; 3) outlier based on average IBS (>4SD)	653	NA	measured	PMID: 20400458. Kang SJ, Chiang CW, Palmer CD, et al. Genome-wide association of anthropometric traits in African- and African-derived populations. Hum Mol Genet. 2010;19:2725-38.
BMI, WHRadjBMI	MESA	Multi-Ethnic Study of Atherosclerosis	African Americans	Population-based	1650	discovery	>=95%	duplicates, gender mismatch	1650	1650	measured	PMID: 12397006. Bild DE, Bluemke DA, Burke GL, et al. Multi-ethnic study of atherosclerosis: objectives and design. Am J Epidemiol. 2002;156:871-81.
BMI	Nigeria	Genetics of Hypertension in Blacks	Africans	Population-based	1056	discovery	>=95%	1) sex/gender mismatch; 2) first-degree relative; 3) outlier based on average IBS (>4SD)	1056	NA	measured	PMID: 20400458. Kang SJ, Chiang CW, Palmer CD, et al. Genome-wide association of anthropometric traits in African- and African-derived populations. Hum Mol Genet. 2010;19:2725-38.
BMI	ROOT	Genome-Wide Association Study of Breast Cancer in the African Diaspora	African Americans / African ancestry	Case-control study	3242	replication	>95%	1) ancestry outliers; 2) related; 3) missing BMI; 4) chromosome anomalies	3242	NA	measured/self-reported	PMID: 22357627. Huo D1, Zheng Y, Ogundiran TO, et al. Evaluation of 19 susceptibility loci of breast cancer in women of African ancestry. Carcinogenesis. 2012;33:835-40.
BMI	SAPPHIRE	Study of Asthma Phenotypes and Pharmacogenomic Interactions by Race-ethnicity	African Americans	Population-based	1012	replication	≥95%	1) sex discordance; 2) discordance between self- reported ancestry and genetic ancestry; 3) ancestry outliers (>6 SD from the mean in 1st 2 PC's); 4) cryptic relatedness; 5) missing data	1010	NA	measured	PMID: 24418963. Padhukasahasram B, Yang JJ, Levin AM, et al. Gene-based association identifies SPATA13-AS1 as a pharmacogenomic predictor of inhaled short-acting beta-agonist response in multiple population groups. Pharmacogenomics J. 2014;14:365-71.
BMI	SIGNET-REGARDS	Sea Islands Genetics Network – Reasons for Geographic and Racial Differences in Stroke	African Americans	Case-control study within a population-based sample	2348	replication	>=95%	1) sex/gender mismatch; 2) duplicates; 3) first and second-degree relatives	2348	NA	measured	PMID: 15990444. Howard VJ, Cushman M, Pulley L, et al. The reasons for geographic and racial differences in stroke study: objectives and design. Neuroepidemiology 2005;25:135-43.
BMI	WFSM	Wake Forest School of Medicine Study	African Americans	Case-control study	1994	discovery	>=95%	1) sex/gender mismatch; 2) first-degree relative; 3) outlier based on average IBS (>4SD); 4) missing height and/or weight or other covariate	1714	NA	measured	PMID: 21701570. Ng MC, Hester JM, Wing MR, et al.Genome-wide association of BMI in African Americans. Obesity 2012;20:622-7.
BMI, WHRadjBMI	WHI	Women's Health Initiative	African Americans	Population-based	8145	discovery	0.998	1) duplicates; 2) had Y-chromosome; 3) blind duplicate concordance; 4) relatedness	8054	8054	measured	PMID: 9492970. The Women's Health Initiative Study Group. Design of the Women's Health Initiative clinical trial and observational study. Control Clin Trials 1998;19:61-109.
BMI: body mass index; WHRadjBMI: waist-to-hip ratio adjusted for BMI; NA: not applicable
a Call rate to exclude individuals for whom genotyping success rate is less than a certain percentage (to exclude 'bad' samples/DNA)
