# Supplementary material for: Discovery and fine-mapping of adiposity loci using high density imputation of genome-wide association studies in individuals of African ancestry: African Ancestry Anthropometry Genetics Consortium
Source: PLoS Genet. 2017 Apr 21;13(4):e1006719. doi: 10.1371/journal.pgen.1006719 (PMC5419579; doi:10.1371/journal.pgen.1006719)
Supplement: S2 Table — (XLSX) [file pgen.1006719.s013.xlsx]

## Sheet: S2 Table
S2 Table. Study-specific descriptive statistics of discovery and replication studies
Study	Stage	Trait	Men							Women							ALL
			n	mean	SD	median	min	max		n	mean	SD	median	min	max		n	mean	SD	median	min	max
AABC	discovery	Age (yrs)	NA	NA	NA	NA	NA	NA		5697	56.57	12.57	56	22	87		5697	56.57	12.57	56	22	87
		BMI (kg/m²)	NA	NA	NA	NA	NA	NA		5643	30.25	6.87	29.1	10.5	68.66		5643	30.25	6.87	29.1	10.5	68.66
		Weight (kg)	NA	NA	NA	NA	NA	NA		5643	81.09	18.98	78.02	27	181.4		5643	81.09	18.98	78.02	27	181.4
		Height (cm)	NA	NA	NA	NA	NA	NA		5697	163.8	6.764	163	132.1	195.6		5697	163.8	6.764	163	132.1	195.6
		WC (cm)	NA	NA	NA	NA	NA	NA		2439	96.76	15.125	95.35	53.34	180.7		2439	96.76	15.125	95.35	53.34	180.7
		Hip (cm)	NA	NA	NA	NA	NA	NA		2439	112.5	14.037	111	60.96	241.3		2439	112.5	14.037	111	60.96	241.3
		WHR (cm/cm)	NA	NA	NA	NA	NA	NA		2439	0.8599	0.0846	0.859	0.4632	1.291		2439	0.8599	0.0846	0.859	0.4632	1.291
AAPC	discovery	Age (yrs)	8105	64.65	8.83	65	31.28	95		NA	NA	NA	NA	NA	NA		8105	64.65	8.83	65	31.28	95
		BMI (kg/m²)	8057	27.99	4.94	27.32	10.85	67.46		NA	NA	NA	NA	NA	NA		8057	27.99	4.94	27.32	10.85	67.46
		Weight (kg)	8057	88.39	17.39	86.18	36.29	201.4		NA	NA	NA	NA	NA	NA		8057	88.39	17.39	86.18	36.29	201.4
		Height (cm)	8105	177.6	7.73	177.8	132.1	213.4		NA	NA	NA	NA	NA	NA		8105	177.6	7.73	177.8	132.1	213.4
		WC (cm)	1355	99.43	12.367	96.52	55.88	149.9		NA	NA	NA	NA	NA	NA		1355	99.43	12.367	96.52	55.88	149.9
		Hip (cm)	1355	105.9	10.939	104.1	78.74	205.7		NA	NA	NA	NA	NA	NA		1355	105.9	10.939	104.1	78.74	205.7
		WHR (cm/cm)	1355	0.939	0.0729	0.938	0.53	1.475		NA	NA	NA	NA	NA	NA		1355	0.939	0.0729	0.938	0.53	1.475
ARIC	discovery	Age (yrs)	1057	53.73	5.945	53	44	66		1791	53.199	5.652	53	44	65		2848	53.396	5.767	53	44	66
		BMI (kg/m²)	1057	27.917	4.623	27.533	15.464	45.612		1791	30.622	6.344	29.69	14.202	56.108		2848	29.618	5.911	28.794	14.202	56.108
		Weight (kg)	1057	86.584	15.678	85.275	46.72	152.861		1791	81.394	17.278	78.925	37.195	150.593		2848	83.32	16.887	81.647	37.195	152.861
		Height (cm)	1057	176.195	6.722	176	156	197		1791	163.207	6.053	163	143	185		2848	168.027	8.899	167	143	197
		WC (cm)	1057	97.461	11.984	97	66	148		1791	100.155	16.019	99	57	168		2848	99.155	14.707	98	57	168
		Hip (cm)	1057	103.246	8.907	102	59	148		1791	110.331	12.18	109	78	169		2848	107.701	11.594	106	59	169
		WHR (cm/cm)	1057	0.942	0.055	0.942	0.772	1.119		1791	0.906	0.083	0.91	0.594	1.161		2848	0.919	0.076	0.927	0.594	1.161
BioMe	discovery (Affymetrix)	Age (yrs)	347	58.7	11.8	58	27	89		473	62.5	13.2	62	24	89		820	60.9	12.7	60	24	89
		BMI (kg/m²)	347	28.3	6.5	27.3	14.3	60.5		473	32.2	8.3	31.1	12.1	59.3		820	30.5	7.8	29.3	12.1	60.5
		Weight (kg)	347	90.3	22.2	86.2	45.4	231.3		473	85.3	22.7	81.6	34	176.9		820	87.4	22.6	83.9	34	231.3
		Height (cm)	341	178.3	8.1	177.8	152.4	198.1		471	162.8	7.3	162.6	132.1	182.9		812	169.3	10.8	167.6	132.1	198.1
		WC (cm)	NA	NA	NA	NA	NA	NA		NA	NA	NA	NA	NA	NA		NA	NA	NA	NA	NA	NA
		Hip (cm)	NA	NA	NA	NA	NA	NA		NA	NA	NA	NA	NA	NA		NA	NA	NA	NA	NA	NA
		WHR (cm/cm)	NA	NA	NA	NA	NA	NA		NA	NA	NA	NA	NA	NA		NA	NA	NA	NA	NA	NA
BioMe	discovery (Illumina)	Age (yrs)	1379	51.4	14.2	51	20	89		2423	52.7	15.4	53	20	89		3802	52.2	15	52	20	89
		BMI (kg/m²)	1379	28.4	6.4	27.4	15.3	68.1		2423	31.5	8.5	30	14.6	80.3		3802	30.4	7.9	28.8	14.6	80.3
		Weight (kg)	1379	89.9	22.1	86.2	48.5	224.1		2423	84.8	24.1	80.7	36.7	246.8		3802	86.6	23.5	83	36.7	246.8
		Height (cm)	1241	177.8	7.9	177.8	144.8	205.7		2248	164.1	7.2	163.8	134.6	190.5		3489	169	10	167.6	134.6	205.7
		WC (cm)	NA	NA	NA	NA	NA	NA		NA	NA	NA	NA	NA	NA		NA	NA	NA	NA	NA	NA
		Hip (cm)	NA	NA	NA	NA	NA	NA		NA	NA	NA	NA	NA	NA		NA	NA	NA	NA	NA	NA
		WHR (cm/cm)	NA	NA	NA	NA	NA	NA		NA	NA	NA	NA	NA	NA		NA	NA	NA	NA	NA	NA
BMDCS	children	Age (yrs)	168	11.3625	4.53304	10.9	5	20		185	11.5346	4.18086	11.4	5.1	20		353	11.4527	4.34664	11.1	5	20
		BMI (kg/m²)	168	18.8823	3.4949	18.1361	13.744	32.2179		185	20.0523	3.97091	19.6415	13.3138	32.3528		353	19.4955	3.79205	18.918	13.3138	32.3528
		Weight (kg)	168	43.1256	19.88	37.9501	17	92.2996		185	44.3646	17.243	45.5002	15.2999	86		353	43.7749	18.5285	42.9999	15.2999	92.2996
		Height (cm)	168	146.263	23.5145	147.55	104.2	185.7		185	145.195	18.8625	151.6	104.1	175.3		353	145.703	21.1801	149.167	104.1	185.7
		WC (cm)	NA	NA	NA	NA	NA	NA		NA	NA	NA	NA	NA	NA		NA	NA	NA	NA	NA	NA
		Hip (cm)	NA	NA	NA	NA	NA	NA		NA	NA	NA	NA	NA	NA		NA	NA	NA	NA	NA	NA
		WHR (cm/cm)	NA	NA	NA	NA	NA	NA		NA	NA	NA	NA	NA	NA		NA	NA	NA	NA	NA	NA
CARDIA	discovery	Age (yrs)	374	24.45	3.75	24	17	34		579	24.37	3.9	25	17	31		953	24.4	3.84	24	17	34
		BMI (kg/m²)	374	24.4	4.2	23.66	16.59	48.03		578	26.16	6.32	24.84	14.88	53.24		952	25.47	5.65	24.3	14.88	53.24
		Weight (kg)	374	76.51	14.98	73.62	48.53	158.76		578	69.94	17.7707	67.13	36.83	158.76		952	72.52	17.0341	70.31	36.83	158.76
		Height (cm)	374	177	6.74	177	155.5	195		579	163.6	7.14	163.5	121	186		953	168.9	9.59	168	121	195
		WC (cm)	374	80.2	9.62	78.75	61	134.5		577	76.97	13.03	74	54.5	156		951	78.24	11.9	76.5	54.5	156
		Hip (cm)	374	98.43	8.91003	97	80	150		577	103.56	13.1901	102	79	200.5		951	101.54	11.9558	99.25	79	200.5
		WHR (cm/cm)	374	0.81	0.04	0.81	0.66	0.98		577	0.74	0.06	0.73	0.48	1.26		951	0.77	0.07	0.77	0.48	1.26
CFS	discovery	Age (yrs)	295	38.2	19.5	38.6	2.8	80.9		401	38.2	19.8	39.1	4.2	85.6		696	38.2	19.7	39	2.8	85.6
		BMI (kg/m²)	295	30.6	9.5	29.8	15	78.5		401	32.8	10.4	31.7	13.3	84.8		696	31.9	10	30.8	13.3	84.8
		Weight (kg)	295	93.2	35.5	92.3	15.7	255.5		401	85.7	30.1	83.2	15.5	193.6		696	88.9	32.7	86.8	15.5	255.5
		Height (cm)	295	171.9	16.3	175.3	91.4	200.7		401	160.2	11.5	162.6	99.1	184.6		696	165.2	14.9	166.3	91.4	200.7
		WC (cm)	291	97.8	23.6	97.5	48	190		399	94.5	22.6	94	47	170.5		690	95.9	23.1	95.1	47	190
		Hip (cm)	291	106.7	19.4	107.1	54	182		399	112	21.4	111.2	53	183		690	110	20.7	109.2	53	183
		WHR (cm/cm)	291	0.9	0.1	0.9	0.7	1.2		399	0.8	0.1	0.8	0.6	1.1		690	0.9	0.1	0.9	0.6	1.2
CHOP/CAG	children	Age (yrs)	3384	9.29	5.04	7.85	2	18		3485	10.18	5.3	9.64	2	18		6869	9.74	5.2	8.68	2	18
		BMI (kg/m²)	3384	20.19	6.26	17.79	11.15	49.82		3485	21.48	7.15	19.25	11.69	49.64		6869	20.84	6.76	18.34	11.15	49.82
		Weight (kg)	NA	NA	NA	NA	NA	NA		NA	NA	NA	NA	NA	NA		NA	NA	NA	NA	NA	NA
		Height (cm)	3326	133.65	29.14	127.05	69.7	200		3385	134.89	26.73	136.7	69	184.4		6711	134.27	27.95	131	69	200
		WC (cm)	NA	NA	NA	NA	NA	NA		NA	NA	NA	NA	NA	NA		NA	NA	NA	NA	NA	NA
		Hip (cm)	NA	NA	NA	NA	NA	NA		NA	NA	NA	NA	NA	NA		NA	NA	NA	NA	NA	NA
		WHR (cm/cm)	NA	NA	NA	NA	NA	NA		NA	NA	NA	NA	NA	NA		NA	NA	NA	NA	NA	NA
CHS	discovery	Age (yrs)	306	72.66	5.73	71	65	92		513	72.97	5.65	72	65	93		819	72.97	5.64	72	65	93
		BMI (kg/m²)	305	26.7	4.24	26.37	16.12	38.16		512	29.51	5.92	28.86	16.34	58.79		817	28.46	5.52	27.7	16.12	58.79
		Weight (kg)	305	80.4091	14.3409	79.0909	47.7273	139.545		512	75.4	15.7591	72.9091	43.6364	134.318		817	77.1818	15.45	75.9091	43.6364	139.545
		Height (cm)	306	173	66	173	154	196		513	159.6	63.7	159	145	186.5		819	164.7	92.6	164	145	196
		WC (cm)	305	96.96	11.62	96.5	69	133		509	99.81	15.41	98.4	66	167		814	98.76	14.14	97.5	66	167
		Hip (cm)	305	100.5	8.42	100	80	135.5		509	107	12.59	105.5	79	160		814	104.6	11.66	102.5	79	160
		WHR (cm/cm)	305	0.96	0.061	0.97	0.79	1.17		509	0.936	0.0786	0.9366	0.7281	1.229		814	0.9434	0.07412	0.9466	0.7281	1.229
FamHS	discovery	Age (yrs)	213	52.4038	10.4261	52	30	81		408	53.8113	10.9637	54	31	83		621	53.3285	10.7946	53	30	83
		BMI (kg/m²)	213	30.2586	6.15798	29.5532	16.9166	51.0894		408	33.9691	7.62513	32.8755	15.6854	60.2321		621	32.6964	7.36491	31.7722	15.6854	60.2321
		Weight (kg)	213	94.4043	20.6298	93.07	48.578	152.998		408	90.3849	21.3614	85.806	44.038	157.992		621	91.7636	21.1829	88.984	44.038	157.992
		Height (cm)	213	176.606	7.24793	177	140	195		409	163.123	6.37869	163	145	216		622	167.747	9.25772	166.5	140	216
		WC (cm)	213	103.239	15.6764	101	68	152		408	105.691	17.2781	104	66	171		621	104.85	16.7738	103	66	171
		Hip (cm)	213	108.493	12.6344	107	78	157		408	117.35	15.235	116	76	168		621	114.312	14.9886	112	76	168
		WHR (cm/cm)	213	0.949315	0.063742	0.95082	0.764045	1.15152		408	0.899292	0.0746261	0.901369	0.703704	1.11881		621	0.91645	0.0748994	0.921053	0.703704	1.15152
GeneSTAR	discovery (BMI)	Age (yrs)	432	42.8356	10.7552	43.5	20	71		705	43.0993	10.5992	44	20	75		1137	42.9991	10.6548	44	20	75
	replication (WHR)	BMI (kg/m²)	432	29.2354	6.1857	28.4641	16.8877	53.4828		705	32.6596	8.13436	31.3503	16.4143	81.1864		1137	31.3586	7.6346	30.1588	16.4143	81.1864
		Weight (kg)	432	92.2294	20.7588	89.0909	47.2727	167.955		705	88.4101	23.5048	85.4545	44.7727	229.545		1137	89.8613	22.5679	86.8182	44.7727	229.545
		Height (cm)	432	177.525	7.4116	177.8	137.668	200.66		705	164.37	6.89065	164.084	139.7	188.468		1137	169.368	9.54319	168.275	137.668	200.66
		WC (cm)	189	99.2025	14.2076	98.806	66.04	134.62		362	97.2932	15.7599	95.758	64.77	149.86		551	97.9481	15.2592	96.52	64.77	149.86
		Hip (cm)	189	106.011	11.0347	105.41	76.835	144.78		362	114.385	15.3466	112.776	82.55	172.72		551	111.512	14.5614	109.22	76.835	172.72
		WHR (cm/cm)	189	0.933376	0.063913	0.931818	0.716707	1.15909		362	0.849493	0.0631788	0.846238	0.679245	1.07103		551	0.878266	0.074865	0.875	0.679245	1.15909
HANDLS	discovery	Age (yrs)	429	48.6317	8.77441	49	30	64		532	48.4436	9.17289	49	30	64		961	48.5276	8.99302	49	30	64
		BMI (kg/m²)	429	27.4753	5.83914	26.7299	16.0494	52.8067		532	31.8271	8.91344	30.3625	15.2109	61.894		961	29.8844	7.98947	28.3467	15.2109	61.894
		Weight (kg)	NA	NA	NA	NA	NA	NA		NA	NA	NA	NA	NA	NA		NA	NA	NA	NA	NA	NA
		Height (cm)	429	176.685	7.00476	177	142	196		532	164.226	6.64076	165	146	187		961	169.788	9.20183	170	142	196
		WC (cm)	NA	NA	NA	NA	NA	NA		NA	NA	NA	NA	NA	NA		NA	NA	NA	NA	NA	NA
		Hip (cm)	NA	NA	NA	NA	NA	NA		NA	NA	NA	NA	NA	NA		NA	NA	NA	NA	NA	NA
		WHR (cm/cm)	429	0.933856	0.0682004	0.935185	0.727272	1.16667		532	0.900509	0.076333	0.90045	0.615385	1.13636		961	0.915396	0.0746438	0.915888	0.615385	1.16667
Health ABC	discovery	Age (yrs)	488	73.5225	2.78738	73	69	80		651	73.3579	2.96223	73	68	80		1139	73.4284	2.88851	73	68	80
		BMI (kg/m²)	488	27.1984	4.36538	26.9526	14.8685	47.9672		651	29.6001	5.79835	29.0915	14.5931	51.9858		1139	28.5711	5.36399	28.0823	14.5931	51.9858
		Weight (kg)	NA	NA	NA	NA	NA	NA		NA	NA	NA	NA	NA	NA		NA	NA	NA	NA	NA	NA
		Height (cm)	488	173.014	7.00139	172.9	156.55	200.7		651	159.59	6.45685	159.25	136.95	180.95		1139	165.341	9.43173	164.8	136.95	200.7
		WC (cm)	NA	NA	NA	NA	NA	NA		NA	NA	NA	NA	NA	NA		NA	NA	NA	NA	NA	NA
		Hip (cm)	NA	NA	NA	NA	NA	NA		NA	NA	NA	NA	NA	NA		NA	NA	NA	NA	NA	NA
		WHR (cm/cm)	NA	NA	NA	NA	NA	NA		NA	NA	NA	NA	NA	NA		NA	NA	NA	NA	NA	NA
HRS	replication	Age (yrs)	517	66.9	9.7	67	33	96		909	66.1	10.43	66	28	99		1426	66.4	10.19	66	28	99
		BMI (kg/m²)	494	28.78	5.38	28.36	15.1	51.52		871	31.61	6.97	31.09	15.29	58.22		1365	30.58	6.58	30.08	15.1	58.22
		Weight (kg)	494	88.05	18.06	86.52	46.04	137.21		871	81.71	18.33	80.29	36.29	135.4		1365	84	18.48	82.55	36.29	137.21
		Height (cm)	517	174.8	7.6	175.26	149.86	200.66		909	160.81	6.99	160.66	130.81	181.61		1426	165.85	9.83	165.1	130.81	200.66
		WC (cm)	NA	NA	NA	NA	NA	NA		NA	NA	NA	NA	NA	NA		NA	NA	NA	NA	NA	NA
		Hip (cm)	NA	NA	NA	NA	NA	NA		NA	NA	NA	NA	NA	NA		NA	NA	NA	NA	NA	NA
		WHR (cm/cm)	NA	NA	NA	NA	NA	NA		NA	NA	NA	NA	NA	NA		NA	NA	NA	NA	NA	NA
HUFS	replication	Age (yrs)	389	46.5	12.56	46	20	83		538	46.912	13.45	47	20	88		927	46.55	13.08	46	20	88
		BMI (kg/m²)	389	28.34	7.18	27.36	15.9	70.18		536	31.59	8.66	30.54	16.16	70.32		925	30.22	8.23	28.94	15.9	70.32
		Weight (kg)	389	87.59	23.12	83.63	49.25	232.47		536	84.32	23.95	81.27	40.14	225.31		925	85.69	23.64	82.36	40.14	232.47
		Height (cm)	389	175.67	7.28	175.4	153.6	198.5		536	163.34	7.287	163.25	130	204		925	168.52	9.49	167.8	130	204
		WC (cm)	389	94.7	16.67	92.57	63.07	175.37		535	95.16	16.7	94.2	56.37	156.53		924	94.96	16.68	93.75	56.37	175.37
		Hip (cm)	389	105.35	13.62	103.53	78	182.37		535	113.67	16.81	111.5	80.73	182.5		924	110.17	16.075	107.43	78	182.5
		WHR (cm/cm)	389	0.895	0.066	0.9	0.737	1.114		535	0.836	0.072	0.837	0.567	1.0877		924	0.86	0.075	0.859	0.567	1.115
HyperGEN	replication	Age (yrs)	408	44	14	44.5	18	85		843	46	13	46	18	77		1251	45	13	45	18	85
		BMI (kg/m²)	408	29.71	6.37	28.73	16.51	52.45		843	33.82	8.18	32.63	16.18	62.71		1251	32.48	7.87	31.32	16.18	62.71
		Weight (kg)	408	92.5	22.07	88.91	49.44	204.1		845	90.46	23.95	87.09	42.64	215.5		1253	91.13	23.36	87.54	42.64	215.5
		Height (cm)	408	176.2	6.9	176	155	202.6		845	163.2	6.14	163	144	183		1253	167.4	8.85	166	144	202.6
		WC (cm)	405	100	17.01	98	53	174		844	104.4	19.2	102	60	168		1249	103	18.62	101	53	174
		Hip (cm)	403	107.9	13.18	106	80	171		835	117.8	16.55	115	78	198		1238	114.6	16.2	112	78	198
		WHR (cm/cm)	403	0.9245	0.07482	0.9252	0.5824	1.19		835	0.8834	0.08264	0.8833	0.5101	1.136		1238	0.8968	0.0824	0.9	0.5101	1.19
JHS	discovery	Age (yrs)	837	50.3	12	49	21	91		1295	50.3	12.1	49	21	91		2132	50	12.1	49	21	93
		BMI (kg/m²)	837	30.3	6.5	29.1	17.2	65.1		1295	33.6	8.2	32.2	17.3	91.8		2132	32.3	7.8	30.9	17.2	91.8
		Weight (kg)	837	96.2	22.4	92	49.1	232.4		1295	91	22.7	87.5	44.5	197		2132	93.01	22.7	89.8	44.5	232.4
		Height (cm)	837	178.1	6.8	178	158	200		1295	164.4	6.5	164	142	188		2132	169.8	9.4	169	142	200
		WC (cm)	NA	NA	NA	NA	NA	NA		NA	NA	NA	NA	NA	NA		NA	NA	NA	NA	NA	NA
		Hip (cm)	NA	NA	NA	NA	NA	NA		NA	NA	NA	NA	NA	NA		NA	NA	NA	NA	NA	NA
		WHR (cm/cm)	NA	NA	NA	NA	NA	NA		NA	NA	NA	NA	NA	NA		NA	NA	NA	NA	NA	NA
Maywood	discovery	Age (yrs)	428	43.27	7.46	43.98	22	70		225	40.51	7.96	40.78	24	71		653	42.32	7.74	43.11	22	71
		BMI (kg/m²)	428	25.35	5.97	23.48	15.93	49.98		225	28.88	9.55	24.5	15.2	59.95		653	26.56	7.58	23.72	15.2	59.95
		Weight (kg)	428	78.73	19.61	72.62	44.34	158.37		225	77.44	24.95	67.87	40.72	153.85		653	78.28	21.59	72.4	40.72	158.37
		Height (cm)	428	176.1	6.9	176.5	151.5	194		225	164.1	6.76	163.7	149.5	193.5		653	171.9	8.92	172.1	149.5	194
		WC (cm)	NA	NA	NA	NA	NA	NA		NA	NA	NA	NA	NA	NA		NA	NA	NA	NA	NA	NA
		Hip (cm)	NA	NA	NA	NA	NA	NA		NA	NA	NA	NA	NA	NA		NA	NA	NA	NA	NA	NA
		WHR (cm/cm)	NA	NA	NA	NA	NA	NA		NA	NA	NA	NA	NA	NA		NA	NA	NA	NA	NA	NA
MESA	discovery	Age (yrs)	758	62.29	10.21	62.5	45	84		892	62.19	9.98	63	45	84		1650	62.24	10.05	62	45	84
		BMI (kg/m²)	758	28.75	4.7	28.5	15.92	46.9		892	31.25	6.34	30.37	15.87	51.12		1650	30.14	5.85	29.36	15.87	51.12
		Weight (kg)	758	89.15	16.29	87.75	45.5	142.61		892	82.25	17.39	79.56	39.46	141.7		1650	85.45	17.37	84.05	39.46	142.61
		Height (cm)	758	175.91	6.94	176	152.5	196.7		892	162.21	6.55	162	136.9	184.8		1650	168.45	9.66	168	136.9	196.7
		WC (cm)	758	100.71	12.69	99.65	63	152.5		892	101.46	15.87	99.8	63	156		1650	101.15	14.65	99.7	63	156
		Hip (cm)	758	106.06	9.67	105	83.1	149.5		892	112.81	12.92	111	83	159		1650	109.76	12.15	108	83	159
		WHR (cm/cm)	758	0.95	0.06	0.95	0.74	1.14		892	0.9	0.08	0.9	0.67	1.17		1650	0.92	0.08	0.93	0.67	1.17
Nigeria	discovery	Age (yrs)	446	47	16.5	45	16	89		610	48.26	14.13	48	19	95		1056	47.76	15.17	46	16	95
		BMI (kg/m²)	446	21.75	3.73	20.99	13.17	41.56		610	24.7	5.56	23.69	14.15	58.23		1056	23.487	5.08	22.313	13.17	58.23
		Weight (kg)	446	63.01	11.9	61.03	37.02	113.38		610	62.8	14.5	60.76	34.29	138.99		1056	63.01	13.44	60.86	34.29	138.99
		Height (cm)	446	170	7.63	170.3	102	192.5		610	159.5	6.89	159.5	130.8	183.5		1056	164	8.958	163.8	102	192.5
		WC (cm)	NA	NA	NA	NA	NA	NA		NA	NA	NA	NA	NA	NA		NA	NA	NA	NA	NA	NA
		Hip (cm)	NA	NA	NA	NA	NA	NA		NA	NA	NA	NA	NA	NA		NA	NA	NA	NA	NA	NA
		WHR (cm/cm)	NA	NA	NA	NA	NA	NA		NA	NA	NA	NA	NA	NA		NA	NA	NA	NA	NA	NA
ROOT	replication	Age (yrs)	NA	NA	NA	NA	NA	NA		3320	49.17	12.81	48	18	92		3320	49.17	12.81	48	18	92
		BMI (kg/m²)	NA	NA	NA	NA	NA	NA		3242	29.11	7.093	28.09	14.02	71.03		3242	29.11	7.093	28.09	14.02	71.03
		Weight (kg)	NA	NA	NA	NA	NA	NA		3304	76.78	20.04	74	35.45	216		3304	76.78	20.04	74	35.45	216
		Height (cm)	NA	NA	NA	NA	NA	NA		3258	162.2	7.416	162	121.9	198.1		3258	162.2	7.416	162	121.9	198.1
		WC (cm)	NA	NA	NA	NA	NA	NA		NA	NA	NA	NA	NA	NA		NA	NA	NA	NA	NA	NA
		Hip (cm)	NA	NA	NA	NA	NA	NA		NA	NA	NA	NA	NA	NA		NA	NA	NA	NA	NA	NA
		WHR (cm/cm)	NA	NA	NA	NA	NA	NA		NA	NA	NA	NA	NA	NA		NA	NA	NA	NA	NA	NA
SAPPHIRE	replication	Age (yrs)	311	38.7429	12.1189	40.5175	19.9973	57.1116		701	42.3857	10.6108	44.5695	20.0986	56.98		1012	41.2662	11.2167	43.796	19.9973	57.1116
		BMI (kg/m²)	311	30.9159	7.65162	28.7961	18.3091	68.0604		699	34.7545	8.62132	33.6566	17.9242	76.744		1010	33.5725	8.51754	32.4199	17.9242	76.744
		Weight (kg)	311	97.6681	26.1117	92.9864	53.9774	211.827		699	92.8034	24.347	89.8112	44.452	222.26		1010	94.3013	24.9919	90.9452	44.452	222.26
		Height (cm)	311	177.49	7.84787	177.8	160.02	208.28		699	163.312	7.08034	162.56	121.92	187.96		1010	167.678	9.82234	167.64	121.92	208.28
		WC (cm)	NA	NA	NA	NA	NA	NA		NA	NA	NA	NA	NA	NA		NA	NA	NA	NA	NA	NA
		Hip (cm)	NA	NA	NA	NA	NA	NA		NA	NA	NA	NA	NA	NA		NA	NA	NA	NA	NA	NA
		WHR (cm/cm)	NA	NA	NA	NA	NA	NA		NA	NA	NA	NA	NA	NA		NA	NA	NA	NA	NA	NA
SIGNET-REGARDS	replication	Age (yrs)	862	63.25	8.57	63	45	90		1496	63.71	8.62	63	45	92		2358	63.54	8.6	63	45	92
		BMI (kg/m²)	856	29.34	5.55	28.77	16.5	68.13		1492	32.75	7.35	31.82	16.26	73.74		2348	31.51	6.95	30.51	16.26	73.74
		Weight (kg)	856	92.31	18.73	90.45	49.87	197.31		1492	87.67	20.55	84.81	38.32	219.98		2348	89.36	20.03	87.07	38.32	219.98
		Height (cm)	858	177.28	7.33	177.8	142.24	208.28		1495	163.58	6.91	162.56	137.16	200.66		2353	168.57	9.67	167.64	137.16	208.28
		WC (cm)	861	100.7	14.04	99.06	60.96	157.48		1481	99.05	15.37	97.16	58.42	171.45		2342	99.66	14.91	97.79	58.42	171.45
		Hip (cm)	NA	NA	NA	NA	NA	NA		NA	NA	NA	NA	NA	NA		NA	NA	NA	NA	NA	NA
		WHR (cm/cm)	NA	NA	NA	NA	NA	NA		NA	NA	NA	NA	NA	NA		NA	NA	NA	NA	NA	NA
WFSM	discovery	Age (yrs)	714	55.0042	11.6711	55	20	87		1000	56.005	13.4782	56	20	94		1714	55.5881	12.7626	56	20	94
		BMI (kg/m²)	714	28.051	5.94121	27.3877	15.1904	56.4171		1000	31.1882	7.52146	30.2776	14.4937	69.7615		1714	29.8813	7.07657	28.9458	14.4937	69.7615
		Weight (kg)	714	88.834	19.4282	86.26	45.4	182.508		1000	83.332	20.9377	81.72	39.498	202.484		1714	85.624	20.4971	83.99	39.498	202.484
		Height (cm)	714	177.779	8.35453	177.8	134.62	205.74		1000	163.239	7.02677	162.56	132.08	185.42		1714	169.296	10.4527	167.64	132.08	205.74
		WC (cm)	NA	NA	NA	NA	NA	NA		NA	NA	NA	NA	NA	NA		NA	NA	NA	NA	NA	NA
		Hip (cm)	NA	NA	NA	NA	NA	NA		NA	NA	NA	NA	NA	NA		NA	NA	NA	NA	NA	NA
		WHR (cm/cm)	NA	NA	NA	NA	NA	NA		NA	NA	NA	NA	NA	NA		NA	NA	NA	NA	NA	NA
WHI	discovery	Age (yrs)	NA	NA	NA	NA	NA	NA		8054	61.453	7.032	60.907	49.195	78.989		8054	61.453	7.032	60.907	49.195	78.989
		BMI (kg/m²)	NA	NA	NA	NA	NA	NA		8054	30.975	6.298	30.043	16.324	60.914		8054	30.975	6.298	30.043	16.324	60.914
		Weight (kg)	NA	NA	NA	NA	NA	NA		8054	81.806	17.227	79.5	45.8	130.2		8054	81.806	17.227	79.5	45.8	130.2
		Height (cm)	NA	NA	NA	NA	NA	NA		8054	162.487	6.14	162.5	146.2	177		8054	162.487	6.14	162.5	146.2	177
		WC (cm)	NA	NA	NA	NA	NA	NA		8054	91.47	13.351	90	62	125		8054	91.47	13.351	90	62	125
		Hip (cm)	NA	NA	NA	NA	NA	NA		8054	111.143	12.639	109.4	84.5	144		8054	111.143	12.639	109.4	84.5	144
		WHR (cm/cm)	NA	NA	NA	NA	NA	NA		8054	0.823	0.074	0.821	0.533	1.115		8054	0.823	0.074	0.821	0.533	1.115
BMI: body mass index; min: minimum; max: maximum; NA: not applicable; SD: standard deviation; WC: waist circumference; WHR: waist-to-hip ratio
