# Supplementary material for: Discovery and fine-mapping of adiposity loci using high density imputation of genome-wide association studies in individuals of African ancestry: African Ancestry Anthropometry Genetics Consortium
Source: PLoS Genet. 2017 Apr 21;13(4):e1006719. doi: 10.1371/journal.pgen.1006719 (PMC5419579; doi:10.1371/journal.pgen.1006719)
Supplement: S3 Table — (XLSX) [file pgen.1006719.s014.xlsx]

## Sheet: S3 Table
S3 Table. Genotyping methods, quality control of variants, imputation, and statistical analysis in discovery and replication studies
			Principal components		Genotyping						Imputation			autosomal SNPs in meta-analysis							Meta-Analysis
Study	Platform	Genotype calling algorithm	Software	SNPs used	Inclusion criteria			SNPs that met QC criteria				Inclusion criteria		BMI			WHRadjBMI			Stage	lGC (BMI)			lGC (WHRadjBMI)			Analyses software
Study					MAF	Call rate	P for HWE	BMI	WHR	HEIGHT	Imputation software	MAC / MAF*	Imputation quality	All	Men	Women	All	Men	Women	Stage	All	Men	Women	All	Men	Women
AABC	Illumina Human1M Duo	Beadstudio	EIGENSTRAT	GWAS	>1%	>95%	-	1043027	1043027	1043027	SHAPEIT, IMPUTE2	≥0.01*	≥0.4	-	-	15792843	-	-	1.58018e+07	discovery	-	-	1.00702	-	-	0.987927	PLINK
AAPC	Illumina Human1M Duo	Beadstudio	EIGENSTRAT	GWAS	>1%	>95%	-	1037409	1037409	1037409	SHAPEIT, IMPUTE2	≥0.01*	≥0.4	-	15849376	-	-	15744393	-	discovery	-	1.00702	-	-	0.993254	-	PLINK
ARIC	Affymetrix Genome-Wide Human SNP Array 6.0	Birdseed v1.33	EIGENSOFT	GWAS	>1%	>=95%	-	796384	796384	796384	IMPUTE2	>6	≥0.4	-	20513505	22139130	-	20512265	22139130	discovery	-	1.00016	1.00503	-	0.989163	1.00243	FAST
BioMe	Affymetrix Genome-Wide Human SNP Array 6.0	Birdseed v1.33	EIGENSOFT	GWAS	>=1%	>=95%	>=1E-5	637145	-	637145	minimac	>6	≥0.3	-	15951791	17094135	-	-	-	discovery	-	0.993019	0.992555	-	-	-	MaCH2QTL
BioMe	Illumina HumanOmniExpress-12v1_H	Illumina GenomeStudio	EIGENSOFT	GWAS	>1%	>=95%	>5E-5	866864	-	866864	IMPUTE2	>6	≥0.4	-	20498985	21594188	-	-	-	discovery	-	0.992555	1.0014	-	-	-	SNPTEST (score-based method)
BMDCS	Illumina HumanOmniExpress plus Exome	Illumina GenomeStudio	PLINK MDS	GWAS	>0.5%	>=95%	-	724387	-	724387	SHAPEIT, IMPUTE2	>6	≥0.4	6303	5756	5726	-	-	-	children	1.03	0.99	1.01	-	-	-	GEMMA v0.94
CARDIA	Affymetrix Genome-Wide Human SNP Array 6.0	Birdseed v1.33	EIGENSOFT	GWAS	>1%	>=95%	>1E-6	870662	870662	870662	minimac	>6	≥0.3	-	15915869	17517050	-	15915869	17517050	discovery	-	1.00374	1.00655	-	1.00467	1.00233	MaCH2QTL
CFS	Affymetrix Genome-Wide Human SNP Array 6.0	Birdseed v1.33	EIGENSOFT	GWAS	>1%	>=95%	-	863417	863417	863417	minimac	>6	≥0.3	16124314	12974215	14184483	16096590	12924201	14167138	discovery	1.04505	0.969093	1.03305	0.991628	0.978246	1.01501	GWAF
CHOP/CAG	Illumina HumanHap 550,610quad	Genecall	GCTA	GWAS	>1%	>=95%	>1E-6	524299	NA	524390	IMPUTE2	>6	≥0.4	6491	6491	6482	-	-	-	children	1.02	1.02	1.01	-	-	-	SNPTEST
CHS	Illumina HumanOmni1-Quad_v1	Illumina GenomeStudio	R	GWAS	-	>=97%	>=1E-5	940567	940567	940567	IMPUTE2	>6	≥0.4	-	13507562	13552897	-	13507562	13552897	discovery	-	0.979736	0.996938	-	0.97657	0.984045	linear model with robust stderrs (in R)
FamHS	Illumina Human1M-DuoV3	Beadstudio-Genecall v3.0	EIGENSOFT 3.0	GWAS	>1%	>99%	>1E-6	1009555	1009555	1009555	MaCH v1.0.16, minimac 2012.10.09	>6	≥0.3	18293472	14235826	16800080	18293472	14235830	16800082	discovery	1.0014	1.01737	1.00842	1.01313	1.05278	1.00936	linear mixed model
GeneSTAR	Illumina Human1Mv1_C	Illumina GenomeStudio	EIGENSOFT	GWAS	-	>=90%	>=1E-6	818194	818194	818194	IMPUTE2	>6	≥0.4	18388005	14814967	16683206	4432	3394	4075	discovery (BMI), replication (WHR)	1.02353	1.0028	1.02353	1.03856	1.02781	1.10708	R coxme/lmekin (linear mixed model with kinship matrix)
HANDLS	Illumina Human1M Duo	BeadStudio	PLINK MDS	GWAS	>1%	>95%	>1E-7	907763	907763	907763	MaCH, minimac	>6	≥0.3	19729313	16981213	17748350	19729313	16981216	17748345	discovery	1.00327	1.00608	1.00187	1.00561	1.00514	0.997669	MaCH2QTL
Health ABC	Illumina Human1M Duo	BeadStudio v3.3.7	K	GWAS	>=1%	>=97%	>1E-6	992212	992212	992212	MaCH, minimac	>6	≥0.3	20461609	17545821	18581425	-	-	-	discovery	0.9907	0.997204	0.991628	-	-	-	MaCH2QTL
HRS	Illumina HumanOmni2.5	Illumina GenomeStudio	SVS v7 (SNP & Variation Suite)	GWAS	>=1%	>98%	>=1E-4	2201371	2201371	2201371	SHAPEIT2, IMPUTE2	>6	≥0.4	-	15862868	17051632	-	-	-	replication	-	0.990932	0.988108	-	-	-	SNPTEST
HUFS	Affymetrix Genome-Wide Human SNP Array 6.0	Birdseed v2	EIGENSOFT	GWAS	>=1%	>95%	>1E-6	795814	795814	795814	MaCH	>6	≥0.3	-	14759421	15588334	-	14759424	15550658	replication	-	1.00795	1.02068	-	1.00702	1.01407	MaCH2QTL
HyperGEN	Affymetrix Genome-Wide Human SNP Array 6.0	Birdseed	EIGENSOFT	GWAS	>1%	>95%	>1E-6	846812	846812	846812	MaCH, minimac	>6	≥0.3	18634563	16364291	18288625	18600292	16364291	18254966	replication	0.917461	0.877446	1.00122	1.00011	0.532008	1.15877	R kinship/lmekin (linear mixed model with kinship matrix)
JHS	Affymetrix Genome-Wide Human SNP Array 6.0	Birdseed v1.33	EIGENSOFT	GWAS	>1%	>=95%	-	868969	-	868969	MaCH	>6	≥0.3	-	16088026	16594380	-	-	-	discovery	-	1.03736	1.05084	-	-	-	MaCH2QTL
Maywood	Affymetrix Genome-Wide Human SNP Array 6.0	Birdseed	EIGENSTRAT	GWAS	>1%	>95%	>1E-6	859332	-	859332	IMPUTE2	>6	≥0.4	-	17204175	14598730	-	-	-	discovery	-	1.01077	1.00421	-	-	-	SNPTEST v2.4.1
MESA	Affymetrix Genome-Wide Human SNP Array 6.0	Birdseed v2	EIGENSOFT	GWAS	-	>=95%	-	881666	881666	881666	IMPUTE2	>6	≥0.4	-	18505540	18968638	-	18251519	18968637	discovery	-	0.999021	1.00791	-	0.98908	1.0081	SNPTEST
Nigeria	Affymetrix Genome-Wide Human SNP Array 6.0	Birdseed	EIGENSTRAT	GWAS	>1%	>=95%	>1E-6	792857	-	792857	IMPUTE2	>6	≥0.4	-	16674484	17582288	-	-	-	discovery	-	1.02528	1.03391	-	-	-	SNPTEST v2.4.1
ROOT	Illumina HumanOmni2.5-8v1_A	Beadstudio	EIGENSOFT	GWAS	-	>98%	>1E-4	2116365	2116365	2116365	SHAPEIT2, IMPUTE2	>6	≥0.3	-	-	6128	-	-	-	replication	-	-	1.17553	-	-	-	SNPTEST
SAPPHIRE	Affymetrix Axiom AFR array	BRLMM-p in Affymetrix Power Tools	EIGENSOFT	GWAS	>=1%	≥95%	-	586952	-	586952	IMPUTEv2.2.2	>6	≥0.4	3948.5	3891.5	3936.5	-	-	-	replication	1.08515	1.02782	1.15956	-	-	-	PLINK
SIGNET-REGARDS	Affymetrix Genome-Wide Human SNP Array 6.0	Birdseed v1.33	KING	GWAS	>1%	>=95%	>1E-6	821871	-	821871	MaCH	>6	≥0.3	1.85951e+07	15396994	17263587	-	-	-	replication	1.00164	0.997204	0.997903	-	-	-	Mach2QTL
WFSM	Affymetrix Genome-Wide Human SNP Array 6.0	Birdseed	EIGENSOFT	GWAS	>=1%	>=95%	>=1E-4	826791	-	826791	SHAPEIT2, IMPUTE2	>6	≥0.4	-	16067758	17348612	-	-	-	discovery	-	1.00024	1.00314	-	-	-	SNPTEST
WHI	Affymetrix Genome-Wide Human SNP Array 6.0	Birdseed	EIGENSOFT	GWAS	>=1%	>=90%	>1E-6	829370	829370	829370	MaCH	>6	≥0.3	-	-	24155377	-	-	24155377	discovery	-	-	1.01156	-	-	1.00761	ProbABEL
BMI: body mass index; HWE: Hardy-Weinberg equilibrium; MAC: minor allele count; MAF: minor allele frequency; WHRadjBMI: waist-to-hip ratio adjusted for BMI
