# Supplementary material for: Discovery and fine-mapping of adiposity loci using high density imputation of genome-wide association studies in individuals of African ancestry: African Ancestry Anthropometry Genetics Consortium
Source: PLoS Genet. 2017 Apr 21;13(4):e1006719. doi: 10.1371/journal.pgen.1006719 (PMC5419579; doi:10.1371/journal.pgen.1006719)
Supplement: S4 Table — (XLSX) [file pgen.1006719.s015.xlsx]

## Sheet: S4 Table
S4 Table. Comparison of coverage of variants using the 1000 Genomes and HapMap reference panels for imputation in the Women's Health Initiative study.
	1000 Genomes imputation				HapMap imputation
	Total variants (N)	variants with info ≥ 0.3 (N)	variants with info ≥ 0.3 (%)	Average info score	Total variants (N)	variants with info ≥ 0.3 (N)	variants with info ≥ 0.3 (%)	Average info score
0.001≤MAF<0.005	6371020	4617487	72.4764	0.605475	46080	31034	67.3481	0.619681
0.005≤MAF<0.01	2960428	2728329	92.16	0.728313	51279	45464	88.6601	0.717019
0.01≤MAF<0.02	3006552	2885230	95.9647	0.800205	106872	102947	96.3274	0.831586
0.02≤MAF<0.03	1706185	1660175	97.3033	0.842181	101057	99666	98.6235	0.883351
0.03≤MAF<0.04	1169420	1142052	97.6597	0.862441	97674	96866	99.1728	0.90683
0.04≤MAF<0.05	883951	865015	97.8578	0.875921	96922	96300	99.3582	0.922629
MAF≥0.05	8963836	8793162	98.096	0.915349	2460640	2453128	99.6947	0.954619
Total	25061392	22691450	90.5435	0.805644	2960524	2925405	98.8138	0.93798
info: imputation quality score; MAF: minor allele frequency
