# Supplementary material for: Discovery and fine-mapping of adiposity loci using high density imputation of genome-wide association studies in individuals of African ancestry: African Ancestry Anthropometry Genetics Consortium
Source: PLoS Genet. 2017 Apr 21;13(4):e1006719. doi: 10.1371/journal.pgen.1006719 (PMC5419579; doi:10.1371/journal.pgen.1006719)
Supplement: S6 Table — (XLSX) [file pgen.1006719.s017.xlsx]

## Sheet: S6 Table
S6 Table. Associations of lead variants from novel and previously identified BMI and WHR loci in combined and sex-stratified analyses of African ancestry discovery and replication samples
Lead variant by locus								All				Men				Women				Women versus Men
Trait	Lead SNP	Chr	Position (b37/hg19)	Known Locus (if Yes, lead published variant)		Locus	Effect/Other alleles	EAF	Effect (SE)	P	N	EAF	Effect (SE)	P	N	EAF	Effect (SE)	P	N	P for Heterogeneity a
BMI	rs543874	1	177889480	Yes	rs543874	SEC16B	G/A	0.249706	0.055 (0.008)	1.762e-13	52824	0.251785	0.038 (0.012)	0.00179	18981	0.248512	0.064 (0.009)	3.5e-12	33843	0.08304
BMI	rs62105306	2	633660	Yes	rs13021737	TMEM18	T/C	0.75287	0.053 (0.009)	2.165e-09	51634.8	0.75116	0.046 (0.014)	0.001356	18303	0.753951	0.055 (0.011)	3.418e-07	33331.8	0.6132
BMI	rs10938397	4	45182527	Yes	rs10938397	GNPDA2	G/A	0.242925	0.044 (0.008)	3.945e-09	52895	0.244003	0.046 (0.012)	0.000209	19017	0.242225	0.045 (0.009)	1.917e-06	33878	0.9468
BMI	rs112778462	5	2177693	No		IRX4/IRX2	A/G	0.0245912	0.122 (0.025)	7.475e-07	51882	0.0245969	0.026 (0.041)	0.5246	18705	0.0246063	0.175 (0.03)	7.211e-09	32776	0.003358
BMI	rs7708584	5	153543466	Yes	rs7715256; rs7708584 b	GALNT10	A/G	0.304721	0.054 (0.007)	4.206e-14	52893	0.303848	0.062 (0.012)	1.08e-07	19016	0.305251	0.051 (0.009)	1.091e-08	33877	0.4634
BMI	rs17057164	6	97410536	Yes	rs974417 b	KLHL32	T/C	0.656665	0.04 (0.007)	6.078e-09	52894	0.658514	0.033 (0.011)	0.003081	19017	0.655744	0.044 (0.008)	1.925e-07	33877	0.4187
BMI	rs149352150	8	19736154	No		INTS10/LPL	G/A	0.0123743	0.134 (0.033)	4.782e-05	51229	0.0129346	0.299 (0.055)	4.679e-08	17326	0.0121475	0.048 (0.041)	0.2432	32775	0.0002533
BMI	rs17817964	16	53828066	Yes	rs1558902	FTO	T/C	0.113719	0.069 (0.01)	2.717e-11	52893	0.112293	0.066 (0.017)	0.0001181	19016	0.114408	0.071 (0.013)	2.628e-08	33877	0.8153
BMI	rs6567160	18	57829135	Yes	rs6567160	MC4R	C/T	0.196842	0.059 (0.008)	2.286e-12	52893	0.195683	0.053 (0.014)	8.171e-05	19016	0.197511	0.064 (0.01)	4.462e-10	33877	0.5226
BMI	rs56330886	22	50493427	No		MLC1	G/T	0.190983	0.034 (0.01)	0.0003869	49749.7	0.189048	0.093 (0.016)	2.881e-09	17867.9	0.191515	0.003 (0.012)	0.7776	31881.8	6.795e-06
WHRadjBMI	rs140858719	1	85203061	No		SSX2IP	G/A	0.993587	0.267 (0.078)	0.0005712	15677		NA, small N in discovery			0.994255	0.502 (0.091)	3.688e-08	12148	NA c
WHRadjBMI	rs66815886	3	64703394	Yes	rs2371767	ADAMTS9-AS2	G/T	0.455702	0.064 (0.01)	2.455e-11	23094	0.457483	0.025 (0.019)	0.1825	5763	0.454673	0.078 (0.011)	3.202e-12	17331	0.01577
WHRadjBMI	rs378854d	8	128323819	No		CASC8	C/T	0.7877	0.048 (0.012)	0.000103	23093	0.7899	0.003 (0.025)	0.9	5763	0.7871	0.060 (0.014)	2.99e-05	17330	0.04667
WHRadjBMI	rs116718588	10	115189239	No		TCF7L2/HABP2	A/G	0.954718	0.134 (0.024)	3.223e-08	23095	0.953998	0.159 (0.048)	0.001001	5764	0.95475	0.111 (0.028)	6.533e-05	17331	0.3877
WHRadjBMI	rs185693786	11	14804296	No		PDE3B	G/A	0.931289	0.095 (0.02)	1.688e-06	23094	0.9364	0.003 (0.042)	0.9531	5763	0.929841	0.125 (0.023)	2.979e-08	17331	0.01084
WHRadjBMI	rs2472591d	13	50536360	No		SPRYD7/DLEU2	T/A	0.207148	0.05 (0.012)	4.364e-05	22531	0.207282	0.048 (0.025)	0.05345	5563	0.207379	0.052 (0.014)	0.000236	16968	0.889
WHRadjBMI	rs6499129d	16	67458251	No		ZDHHC1/HSD11B2	A/C	0.4337	0.037 (0.010)	0.00014	23073	0.4315	0.024 (0.019)	0.207	5755	0.434	0.047 (0.011)	3.07e-05	17318	0.2948
AA: African ancestry; BMI: body mass index; Chr: chromosome; EAF:effect allele frequency; SE: standard error; WHRadjBMI: waist-to-hip ratio adjusted for BMI
a P for Heterogeneity was calculated using Cocharane's heterogeneity in METAL
b lead published variants reported in African ancestry
c SNP not available in Men only; unable to calculate a Pvalue for sex heterogeneity
d SNP was genome-wide signficant (P<5E-8) when results from African and European GWAS were combined (See Tables 1 and 2)
