# Supplementary material for: Discovery and fine-mapping of adiposity loci using high density imputation of genome-wide association studies in individuals of African ancestry: African Ancestry Anthropometry Genetics Consortium
Source: PLoS Genet. 2017 Apr 21;13(4):e1006719. doi: 10.1371/journal.pgen.1006719 (PMC5419579; doi:10.1371/journal.pgen.1006719)
Supplement: S7 Table — (XLSX) [file pgen.1006719.s018.xlsx]

## Sheet: S7 Table
S7 Table. Association of African Ancestry sex-combined genome-wide significant variants in children of African ancestry
Lead Variant by locus									Children
Trait	Cohort	Lead SNP	Chr	Position (b37/hg19)	Known Locus (if Yes, lead published variant)		Locus	Effect/Other alleles	EAF	Effect (SE)	P	HetISq	N
BMI	All	rs543874	1	177889480	Yes	rs543874	SEC16B	G/A	0.2571	0.06 (0.019)	0.001788	0	7222
BMI	All	rs62105306	2	633660	Yes	rs13021737	TMEM18	T/C	0.7561	0.067 (0.022)	0.002059	0	7222
BMI	All	rs10938397	4	45182527	Yes	rs10938397	GNPDA2	G/A	0.2423	0.079 (0.019)	4.303e-05	0	7222
BMI	Women	rs112778462	5	2177693	No		IRX4/IRX2	A/G	0.0255	0.024 (0.083)	0.7743	0	3670
BMI	All	rs7708584	5	153543466	Yes	rs7715256; rs7708584a	GALNT10	A/G	0.3038	0.045 (0.018)	0.01203	0	7222
BMI	All	rs17057164	6	97410536	Yes	rs974417a	KLHL32	T/C	0.6596	0.021 (0.018)	0.2431	0	7222
BMI	Men	rs149352150	8	19736154	No		INTS10/LPL	G/A	0.0096	0.143 (0.134)	0.2856	0	3384
BMI	All	rs17817964	16	53828066	Yes	rs1558902	FTO	T/C	0.109	0.149 (0.125)	0.2333	0	353
BMI	All	rs6567160	18	57829135	Yes	rs6567160	MC4R	C/T	0.21	0.073 (0.021)	0.0004312	21.5	7222
BMI	Men	rs56330886	22	50493427	No		MLC1	G/T	0.1978	0.011 (0.034)	0.7484	0	3552
WHRadjBMI	Women	rs140858719	1	85203061	No		SSX2IP	G/A
WHRadjBMI	All	rs66815886	3	64703394	Yes	rs2371767	ADAMTS9-AS2	G/T
WHRadjBMI	Women	rs378854	8	128323819	No		CASC8	C/T
WHRadjBMI	All	rs116718588	10	115189239	No		TCF7L2/HABP2	A/G	no data in children
WHRadjBMI	Women	rs185693786	11	14804296	No		PDE3B	G/A
WHRadjBMI	All	rs2472591	13	50536360	No		SPRYD7/DLEU2	T/A
WHRadjBMI	Women	rs6499129	16	67458251	No		ZDHHC1/HSD11B2	A/C
AA: African ancestry; BMI: body mass index; Chr: chromosome; EAF:effect allele frequency; HetISq: heterogeneity measured by I-square; SE: standard error; WHRadjBMI: waist-to-hip ratio adjusted for BMI
a lead published variants reported in African ancestry
