# Supplementary material for: Discovery and fine-mapping of adiposity loci using high density imputation of genome-wide association studies in individuals of African ancestry: African Ancestry Anthropometry Genetics Consortium
Source: PLoS Genet. 2017 Apr 21;13(4):e1006719. doi: 10.1371/journal.pgen.1006719 (PMC5419579; doi:10.1371/journal.pgen.1006719)
Supplement: S8 Table — (XLSX) [file pgen.1006719.s019.xlsx]

## Sheet: S8 Table
S8 Table. Putative coding or regulatory variants in linkage disequilibrium (r2 > 0.7) with WHRadjBMI loci.
Trait	Index SNP	SNP in LD	Chr	Position (b37/hg19)	r2 a	Regulome DB Score b	GERP c	SiPhy d	Promoter Histone markers e	Enhancer histone markers e	Dnase (Tissue or cell lines) e	Protein bound e	Motfis changes e	GENCODE genes	dbSNP functional annotion
WHRadjBMI	rs185693786	rs16930417	11	14667186	0.785135	2b	No	Yes	+	+	7		6	PDE3B	intronic
WHRadjBMI	rs2472591	rs3116591	13	50570774	0.842324	2b	No	No	+		47	POL2, OCT2, POL24H8, POU2F2, SIN3AK20, YY1, TAF1, E2F1, POL2S2, CCNT2, CMYC, ETS1, GABP, TBP, HAE2F1	6	TRIM13	intronic
WHRadjBMI	rs6499129	rs8044843	16	67318242	0.748077		Yes	Yes		+	1		8	PLEKHG4	missense
WHRadjBMI	rs6499129	rs1862689	16	67419152	0.764805	1b	No	Yes		+	6	CFOS,CJUN	10		intergenic
WHRadjBMI	rs6499129	rs8047159	16	67453634	0.750025	2b	No	No		+	14	ELF1	7		intergenic
WHRadjBMI	rs6499129	rs8056260	16	67476572	0.762431	1f	Yes	No	+	+	2		2	ATP6V0D1	intronic
WHRadjBMI	rs6499129	rs11860837	16	67480263	0.768981	2b	Yes	Yes	+	+	19	ELF1, FOSL2, HDAC2, HNF4A, HNF4G, JUND, P300, POL2, RXRA, SP1, TBP, TCF4	5	ATP6V0D1	intronic
WHRadjBMI	rs6499129	rs9933102	16	67538910	0.730227	1d	No	No	+	+	4		1		intergenic
Chr: chromosome; LD: linkage disequilibrium; WHRadjBMI: waist-to-hip ratio adjusted for BMI
a linkage disequilibrium information between index SNPs and nearby SNPs with r2 > 0.7
b [PMID: 22955989], http://regulomedb.org; Likely to affect binding and linked to expression of a gene target (1a:eQTL + TF binding + matched TF motif + matched DNase Footprint + DNase peak, 1b:eQTL + TF binding + any motif + DNase Footprint + DNase peak, 1c:eQTL + TF binding + matched TF motif + DNase peak, 1d: eQTL + TF binding + any motif + DNase peak, 1e:eQTL + TF binding + matched TF motif; …
c Based on the Genomic Evolutionary Rate Profiling (GERP) score[PMID: 15965027]
d Based on biased substitution patterns [PMID: 19478016]
e Promoter and Enhancer histone markers, Dnase, protein bound, and motif changes based on HaploReg v4.1 information (http://www.broadinstitute.org/mammals/haploreg/haploreg.php) that is derived from Roadmap Epigenomic Project and ENOCDE project
