# Supplementary material for: Discovery and fine-mapping of adiposity loci using high density imputation of genome-wide association studies in individuals of African ancestry: African Ancestry Anthropometry Genetics Consortium
Source: PLoS Genet. 2017 Apr 21;13(4):e1006719. doi: 10.1371/journal.pgen.1006719 (PMC5419579; doi:10.1371/journal.pgen.1006719)
Supplement: S10 Table — (XLSX) [file pgen.1006719.s021.xlsx]

## Sheet: S10 Table
S10 Table. Conditional analysis of African ancestry primary and secondary lead SNPs with European lead SNPs in previously identified BMI and WHRadjBMI loci.
									Unconditioned AA Discovery		Conditioned AA Discovery
Trait	Lead SNP	Chr	Position (b37/hg19)	Lead published variant in known locus	Locus	Effect/Other alleles	EAF	N	Effect (SE)	P	Conditioned SNP(s)	r2 with AA lead SNP a	Effect (SE)	P	interpretation
BMI	rs543874	1	177889480	rs543874	SEC16B	G/A	0.2484	42681	0.055 (0.008)	5.753e-11	rs543874	same SNP			same signal
BMI	rs62105306	2	633660	rs13021737	TMEM18	T/C	0.7512	41491.9	0.056 (0.01)	1.552e-08	rs13021737, rs2867131, rs4429506	0.89, 0.001, 0.09	0.024 (0.008)	0.00270812	same signal
BMI	rs10938397	4	45182527	rs10938397	GNPDA2	G/A	0.2435	42752	0.053 (0.008)	3.76e-10	rs10938397	same SNP			same signal
BMI	rs7708584	5	153543466	rs7715256 (EA)	GALNT10	A/G	0.3066	42750	0.059 (0.008)	1.047e-13	rs7715256 (EA), rs10055843	0.58, 0.17	0.018 (0.005)	5.4172e-05	same signal
BMI	rs17817964	16	53828066	rs1558902	FTO	T/C	0.1165	42750	0.067 (0.011)	5.481e-09	rs1558902, rs7201850	0.88, 0.02	NA (SNPs are highly correlated)		same signal
BMI	rs6567160	18	57829135	rs6567160	MC4R	C/T	0.1969	42750	0.062 (0.009)	2.742e-11	rs6567160	same SNP			same signal
WHRadjBMI	rs66815886	3	64703394	rs2371767	ADAMTS9-AS2	G/T	0.457	20383	0.07 (0.01)	3.901e-12	rs2371767, rs4616635, rs4132228	0.81, 0.38, 0.71	0.013 (0.004)	0.0032675	same signal
AA: African ancestry; BMI: body mass index; Chr: chromosome; EAF:effect allele frequency; NA: not applicable; SE: standard error; WHRadjBMI: waist-to-hip ratio adjusted for BMI
Conditioned SNPs are selected based on high LD in 1000 Genomes EUR (r2>0.8) and low LD in 1000 Genomes AFR (r2<0.3)
a r2 is derived from 1000 Genomes AFR population
Independence of AA association from EA association signal is defined as change in –logP <3 and change in effect < 1 standard error after conditional analysis
