# Supplementary material for: Discovery and fine-mapping of adiposity loci using high density imputation of genome-wide association studies in individuals of African ancestry: African Ancestry Anthropometry Genetics Consortium
Source: PLoS Genet. 2017 Apr 21;13(4):e1006719. doi: 10.1371/journal.pgen.1006719 (PMC5419579; doi:10.1371/journal.pgen.1006719)
Supplement: S11 Table — (XLSX) [file pgen.1006719.s022.xlsx]

## Sheet: S11 Table
S11 Table. SNP transferability of BMI and WHRadjBMI lead SNPs from European sex combined and sex stratified GWAS in African ancestry individuals
								EA					AA					EA versus AA
Trait	Locus ID	Reported Loci	Ancestry	PMID	Lead SNP	Chr	Position (b37/hg19)	Effect/Other alleles	EAF	Effect (SE)	P	N	Effect/Other alleles	EAF	Effect (SE)	P	N	P for Heterogeneity b
BMI	1	KIAA1751	European sex combined	26426971	rs2803328	1	1874326	C/G	0.505655	0.016 (0.004)	3.12842e-08	295740	C/G	0.8021	0.007 (0.012)	0.5391	28382.9	0.4768
BMI	2	PANK4	European sex combined	26426971	rs7535528	1	2444414	A/G	0.630178	0.019 (0.004)	3.60761e-08	212306	A/G	0.0884	-0.012 (0.014)	0.3816	42298	0.03325
BMI	3	COL16A1	European sex combined	26426971	rs2271928	1	32127953	A/G	0.593563	0.017 (0.004)	8.91645e-10	302869	A/G	0.4869	0.001 (0.007)	0.8915	42751.9	0.04719
BMI	4	MAST2	European sex combined	26426971	rs2275426	1	46487552	A/G	0.430421	0.017 (0.004)	7.69875e-10	301856	A/G	0.4199	-0.004 (0.007)	0.5761	42750	0.009195
BMI	5	TAL1	All ancestries	25673413	rs977747	1	47684677	T/G	0.403	0.017 (0.003)	2.18e-08	339152	T/G	0.6627	-0.001 (0.008)	0.8856	42751	0.03514
BMI	6	AGBL4	European sex combined	25673413	rs657452	1	49589847	A/G	0.394	0.023 (0.003)	5.48e-13	313651	A/G	0.5606	0 (0.007)	0.9565	42748	0.002538
BMI	7	ELAVL4	European sex combined	25673413	rs11583200	1	50559820	C/T	0.396	0.018 (0.003)	1.48e-08	322095	C/T	0.7149	0.01 (0.008)	0.2092	42751	0.3491
BMI	8	NEGR1	European sex combined	25673413	rs3101336	1	72751185	C/T	0.613	0.033 (0.003)	2.66e-26	316872	C/T	0.542	0.01 (0.007)	0.1815	42751	0.002527
BMI	9	FPGT-TNNI3K	European sex combined	25673413	rs12566985	1	75002193	G/A	0.446	0.024 (0.003)	3.28e-15	319282	G/A	0.7924	0.015 (0.009)	0.1028	42752	0.3428
BMI	10	FUBP1	European sex combined	25673413	rs12401738	1	78446761	A/G	0.352	0.021 (0.003)	1.15e-10	322070	A/G	0.1121	0.022 (0.012)	0.06442	42752	0.9356
BMI	11	PTBP2	European sex combined	25673413	rs11165643	1	96924097	T/C	0.583	0.022 (0.003)	2.07e-12	320730	T/C	0.2156	0.025 (0.009)	0.005356	41933	0.7518
BMI	12	GNAT2	European sex combined	25673413	rs17024393	1	110154688	C/T	0.04	0.066 (0.009)	7.03e-14	297874	C/T	0.0807	0.008 (0.014)	0.5423	42750	0.0004924
BMI	13	SEMA6C	European sex combined	26426971	rs4512652	1	151115690	C/G	0.307445	0.019 (0.004)	4.48958e-09	254495	C/G	0.4024	-0.001 (0.007)	0.8718	42751	0.01311
BMI	14	RFWD2	European sex combined	26426971	rs10913118	1	175954755	A/C	0.343609	0.016 (0.004)	4.00083e-08	311948	A/C	0.8527	-0.006 (0.011)	0.5996	42751	0.06016
BMI	15	SEC16B	European sex combined	25673413	rs543874	1	177889480	G/A	0.193	0.048 (0.004)	2.62e-35	322008	G/A	0.2484	0.055 (0.008)	5.753e-11	42681	0.4338
BMI	16	FAM5C	European sex combined	26426971	rs10920678	1	190239907	A/G	0.435166	0.017 (0.003)	3.62509e-10	307882	A/G	0.4105	0.01 (0.007)	0.1832	42748	0.358
BMI	17	NAV1	European sex combined	25673413	rs2820292	1	201784287	C/A	0.555	0.02 (0.003)	1.83e-10	321707	C/A	0.3629	0.016 (0.008)	0.0297	42678	0.6397
BMI	18	TMEM18	European sex combined	25673413	rs13021737	2	632348	G/A	0.828	0.06 (0.004)	1.11e-50	318287	G/A	0.8851	0.064 (0.012)	3.591e-08	41934	0.7518
BMI	19	ADCY3	European sex combined	25673413	rs10182181	2	25150296	G/A	0.462	0.031 (0.003)	8.78e-24	321759	G/A	0.8315	0.043 (0.01)	9.265e-06	42680	0.2504
BMI	20	KCNK3	European sex combined	25673413	rs11126666	2	26928811	A/G	0.283	0.021 (0.003)	1.33e-09	321979	A/G	0.1943	-0.017 (0.009)	0.0577	42682	6.187e-05
BMI	21	FLJ30838	European sex combined; secondary signal	25673413	rs4671328	2	58935282	T/G	0.456718	0.021 (0.004)	2.72954e-08	248759	T/G	0.4649	0.007 (0.008)	0.3816	42750.9	0.1175
BMI	21	FLJ30838	European sex combined	25673413	rs1016287	2	59305625	T/C	0.287	0.023 (0.003)	2.25e-11	321969	T/C	0.2156	0.011 (0.009)	0.2098	42750.9	0.2059
BMI	22	EHBP1	European sex combined	25673413	rs11688816	2	63053048	G/A	0.525	0.017 (0.003)	1.89e-08	322051	G/A	0.6253	-0.004 (0.008)	0.5597	42751	0.01398
BMI	23	REG3A	European sex combined	26426971	rs17016673	2	79497779	C/G	0.109169	0.026 (0.004)	4.21874e-08	253860	C/G	0.8029	-0.005 (0.009)	0.5833	42683	0.001646
BMI	24	LOC100506421	European sex combined	26426971	rs1451533	2	105466005	A/G	0.285357	0.019 (0.004)	1.4537e-08	254485	A/G	0.2587	0.011 (0.009)	0.2004	42750.9	0.4166
BMI	25	RAB3GAP1	European sex combined	26426971	rs7570971	2	135837906	A/C	0.648322	0.018 (0.004)	4.98041e-09	302369	A/C	0.8616	-0.012 (0.011)	0.2544	42305	0.01038
BMI	26	MCM6	European sex combined	26426971	rs4988235	2	136608646	A/G	0.66585	0.018 (0.004)	1.02293e-09	306270	A/G	0.1434	0.016 (0.011)	0.1235	42750	0.8643
BMI	27	LRP1B	European sex combined	25673413	rs2121279	2	143043285	T/C	0.152	0.025 (0.004)	2.31e-08	322065	T/C	0.0318	-0.023 (0.021)	0.2706	42679	0.02475
BMI	28	FIGN	All ancestries	25673413	rs1460676	2	164567689	C/T	0.179	0.021 (0.004)	4.98e-08	339157	C/T	0.2453	0.014 (0.009)	0.1014	42751	0.4772
BMI	29	UBE2E3	European sex combined	25673413	rs1528435	2	181550962	T/C	0.631	0.018 (0.003)	1.2e-08	321924	T/C	0.6101	0.014 (0.007)	0.05456	42752	0.5994
BMI	30	ADAM23	European sex combined	26426971	rs972540	2	207244783	A/G	0.268932	0.019 (0.004)	1.43e-09	311412	A/G	0.8275	-0.01 (0.01)	0.2858	42131	0.00709
BMI	31	CREB1	All ancestries	25673413	rs17203016	2	208255518	G/A	0.195	0.021 (0.004)	3.41e-08	333383	G/A	0.0423	0.032 (0.019)	0.08598	41695	0.571
BMI	32	ERBB4,CPS1	European sex combined	26426971	rs10804189	2	211988980	A/G	0.291901	0.019 (0.004)	3.50743e-09	254215	A/G	0.268	-0.002 (0.008)	0.7784	42675	0.01888
BMI	33	ERBB4	European sex combined	25673413	rs7599312	2	213413231	G/A	0.724	0.022 (0.003)	1.17e-10	322024	G/A	0.6182	0.006 (0.007)	0.4046	42681	0.03565
BMI	34	USP37	European men	25673413	rs492400	2	219349752	C/T	0.424	0.024 (0.004)	6.78e-09	152153	C/T	0.5377	0.005 (0.011)	0.6661	16520	0.1045
BMI	35	LOC646736	European men	25673413	rs2176040	2	227092802	A/G	0.365	0.024 (0.004)	9.99e-09	152818	A/G	0.3009	0.04 (0.012)	0.001377	16558	0.2059
BMI	36	NUP210	European sex combined	26426971	rs9845966	3	13433158	T/G	0.442266	0.016 (0.004)	4.68554e-08	293844	T/G	0.2272	-0.001 (0.009)	0.9536	42684	0.08433
BMI	37	RARB	European sex combined	25673413	rs6804842	3	25106437	G/A	0.575	0.019 (0.003)	2.48e-09	321463	G/A	0.4074	0.018 (0.007)	0.01734	42750	0.8955
BMI	38	MON1A	European sex combined	26426971	rs7613875	3	49971514	A/C	0.528961	0.016 (0.003)	1.00075e-08	304796	A/C	0.6711	0.007 (0.008)	0.3463	42750	0.2922
BMI	39	CACNA1D	European sex combined	26426971	rs13076366	3	53747374	A/C	0.776283	0.024 (0.004)	5.12571e-11	252438	A/C	0.2722	-0.009 (0.008)	0.2816	42683	0.0002247
BMI	40	FHIT	European sex combined	25673413	rs2365389	3	61236462	C/T	0.582	0.02 (0.003)	1.63e-10	316768	C/T	0.2044	0.011 (0.009)	0.2439	42751	0.3428
BMI	41	ROBO1	European sex combined	26426971	rs1840969	3	78830840	A/T	0.420613	0.019 (0.004)	4.81456e-10	251887	A/T	0.512	0.005 (0.007)	0.4892	42660	0.08248
BMI	42	GBE1	European sex combined	25673413	rs3849570	3	81792112	A/C	0.359	0.019 (0.003)	2.6e-08	284339	A/C	0.4918	-0.001 (0.007)	0.9106	42751	0.008636
BMI	43	CADM2	European sex combined	25673413	rs13078960	3	85807590	G/T	0.196	0.03 (0.004)	1.74e-14	322135	G/T	0.063	0.023 (0.015)	0.1241	42751	0.6521
BMI	44	CPNE4	European sex combined	26426971	rs876424	3	131637676	T/G	0.349201	0.019 (0.004)	1.14097e-09	250774	T/G	0.4895	-0.013 (0.007)	0.0638	42750	7.214e-05
BMI	45	RASA2	European sex combined	25673413	rs16851483	3	141275436	T/G	0.066	0.048 (0.008)	3.55e-10	233929	T/G	0.02	-0.019 (0.029)	0.5231	39337	0.02594
BMI	46	C3orf55	European sex combined	26426971	rs2649734	3	157347640	A/G	0.377467	0.017 (0.004)	4.24279e-08	248354	A/G	0.6403	-0.011 (0.008)	0.1448	42683	0.001745
BMI	47	ETV5	European sex combined	25673413	rs1516725	3	185824004	C/T	0.872	0.045 (0.005)	1.89e-22	320644	C/T	0.8229	0.039 (0.01)	7.541e-05	42750.9	0.5915
BMI	48	KIAA1239	European sex combined	26426971	rs16992647	4	36813105	T/C	0.825565	0.02 (0.004)	1.55499e-08	307762	T/C	0.13	-0.005 (0.011)	0.6365	42669	0.03269
BMI	49	GNPDA2	European sex combined	25673413	rs10938397	4	45182527	G/A	0.434	0.04 (0.003)	3.21e-38	320955	G/A	0.2435	0.053 (0.008)	3.76e-10	42752	0.1281
BMI	50	SCARB2	European sex combined	25673413	rs17001654	4	77129568	G/C	0.153	0.031 (0.005)	7.76e-09	233722	G/C	0.1724	0.001 (0.01)	0.9514	42677	0.00729
BMI	51	SLC39A8	European sex combined	25673413	rs13107325	4	103188709	T/C	0.072	0.048 (0.007)	1.83e-12	321461	T/C	0.0197	0.073 (0.03)	0.01323	41466	0.4171
BMI	52	ALPK1	European sex combined	26426971	rs4833407	4	113311790	A/C	0.419959	0.017 (0.004)	3.78186e-08	253401	A/C	0.6226	0.01 (0.007)	0.1832	42681	0.3853
BMI	53	HHIP	European sex combined	25673413	rs11727676	4	145659064	T/C	0.91	0.036 (0.006)	2.55e-08	296401	T/C	0.9806	0.01 (0.027)	0.7211	41621	0.3472
BMI	54	HTR1A	European sex combined	26426971	rs1503526	5	63020706	T/C	0.49611	0.016 (0.004)	1.36955e-08	298262	T/C	0.8207	-0.027 (0.01)	0.004774	42747	6.539e-05
BMI	55	POC5	European sex combined	25673413	rs2112347	5	75015242	T/G	0.629	0.026 (0.003)	6.19e-17	322019	T/G	0.4864	0.003 (0.007)	0.7128	42750.9	0.002527
BMI	56	TMEM161B−AS1	European sex combined	26426971	rs6870983	5	87697533	T/C	0.780816	0.02 (0.004)	6.99032e-10	312044	T/C	0.4485	0 (0.007)	0.9674	42751	0.01316
BMI	57	PCSK1	European sex combined	26426971	rs7713317	5	95716722	A/G	0.292059	0.018 (0.004)	4.34271e-09	299100	A/G	0.7301	-0.008 (0.008)	0.3398	42678	0.00365
BMI	58	FBXL17	European sex combined	26426971	rs158186	5	107440856	A/G	0.855779	0.026 (0.004)	1.13213e-08	250049	A/G	0.2025	-0.007 (0.009)	0.4557	42752	0.0008062
BMI	59	ZNF608	European sex combined	26426971	rs6864049	5	124330522	A/G	0.532873	0.018 (0.004)	3.05559e-11	306628	A/G	0.1943	-0.001 (0.009)	0.8953	42680	0.05371
BMI	60	CXXC5	European sex combined	26426971	rs13174863	5	139080745	A/G	0.165873	0.019 (0.004)	2.3e-08	299161	A/G	0.942	0.009 (0.016)	0.5916	42678	0.5443
BMI	61	GALNT10	All ancestries	25673413	rs7715256	5	153537893	G/T	0.422	0.017 (0.003)	8.85e-09	339153	G/T	0.3875	0.046 (0.008)	9.097e-10	42749.9	0.0006883
BMI	62	HIVEP1	European sex combined	26426971	rs2228213	6	12124855	A/G	0.649633	0.017 (0.003)	2.21564e-09	309202	A/G	0.1044	-0.016 (0.012)	0.1859	42751	0.007633
BMI	63	LEMD2	European sex combined	26426971	rs943466	6	33731787	A/G	0.754135	0.018 (0.004)	5.23071e-09	306648	A/G	0.2984	-0.001 (0.008)	0.8887	42684	0.03365
BMI	64	C6orf106	European sex combined	25673413	rs205262	6	34563164	G/A	0.273	0.022 (0.004)	1.75e-10	315542	G/A	0.6365	0.016 (0.008)	0.03282	42751	0.5023
BMI	65	TDRG1	European sex combined	25673413	rs2033529	6	40348653	G/A	0.293	0.019 (0.003)	1.39e-08	321917	G/A	0.1558	0.006 (0.01)	0.5484	42750	0.2131
BMI	66	TFAP2B	European sex combined	25673413	rs2207139	6	50845490	G/A	0.177	0.045 (0.004)	4.13e-29	322019	G/A	0.0955	0.05 (0.012)	4.568e-05	42751	0.6926
BMI	67	FOXO3	European sex combined	25673413	rs9400239	6	108977663	C/T	0.688	0.019 (0.003)	1.61e-08	321988	C/T	0.2491	0 (0.008)	0.981	42751	0.02616
BMI	68	LOC285762	European sex combined	25673413	rs9374842	6	120185665	T/C	0.744	0.023 (0.004)	2.67e-08	209392	T/C	0.7698	0.011 (0.009)	0.1963	42751	0.2231
BMI	69	IFNGR1	All ancestries	25673413	rs13201877	6	137675541	G/A	0.14	0.024 (0.004)	4.29e-08	339026	G/A	0.0323	0.039 (0.022)	0.07004	40878	0.5023
BMI	70	RGS17	European sex combined	26426971	rs1281962	6	153431376	C/G	0.540178	0.016 (0.003)	1.35171e-09	311900	C/G	0.7345	0.016 (0.009)	0.0659	42752	1
BMI	71	PARK2	European sex combined	25673413	rs13191362	6	163033350	A/G	0.879	0.028 (0.005)	7.34e-09	321902	A/G	0.947	0.017 (0.016)	0.2926	42684	0.5117
BMI	72	ZNF12	European sex combined	26426971	rs1830074	7	6718674	T/C	0.296289	0.019 (0.004)	1.0882e-08	250250	T/C	0.2773	-0.003 (0.009)	0.7418	42750.9	0.0255
BMI	73	PDE1C	European sex combined	26426971	rs17161076	7	32290565	A/G	0.219842	0.02 (0.004)	3.10165e-08	254707	A/G	0.6694	-0.012 (0.008)	0.1293	42677	0.0003466
BMI	74	DDC	European sex combined	26426971	rs11765748	7	50615616	A/T	0.491108	0.019 (0.004)	2.58932e-10	254846	A/T	0.3224	0.001 (0.008)	0.8668	42752	0.04417
BMI	75	AUTS2	European sex combined	26426971	rs38314	7	70067315	A/G	0.503995	0.017 (0.004)	1.77414e-08	254298	A/G	0.441	-0.006 (0.007)	0.4533	42750	0.004334
BMI	76	HIP1	European sex combined	25673413	rs1167827	7	75163169	G/A	0.553	0.02 (0.003)	6.33e-10	306238	G/A	0.8628	0.004 (0.011)	0.7549	42680	0.1605
BMI	77	PMS2L11	European sex combined	25673413	rs2245368	7	76608143	C/T	0.18	0.032 (0.006)	3.19e-08	205675	C/T	0.1655	0.018 (0.013)	0.1755	27409.8	0.3282
BMI	78	CALCR	European population based	25673413	rs9641123	7	93197732	C/G	0.43	0.029 (0.005)	2.08e-10	161756	C/G	0.0995	0.008 (0.013)	0.5263	42751	0.1316
BMI	79	ASB4	European women	25673413	rs6465468	7	95169514	T/G	0.306	0.025 (0.005)	4.98e-08	166136	T/G	0.1621	0.008 (0.014)	0.5367	26192	0.2528
BMI	80	FOXP2	European sex combined	26426971	rs4727804	7	114400999	A/G	0.787288	0.021 (0.004)	1.42893e-08	254570	A/G	0.7001	-0.003 (0.008)	0.7251	42751	0.00729
BMI	81	SGCZ	European sex combined	26426971	rs6990042	8	14173974	T/G	0.459869	0.016 (0.004)	1.00128e-08	306626	T/G	0.6423	0 (0.008)	0.9791	42751	0.07382
BMI	82	Intergenic	European sex combined	26426971	rs10954968	8	34488074	A/G	0.75131	0.019 (0.004)	4.30969e-08	254865	A/G	0.414	0.014 (0.007)	0.05988	42751	0.5351
BMI	83	LOC100130155	European sex combined	26426971	rs6994670	8	65191812	A/G	0.966816	0.054 (0.004)	2.0016e-11	295072	A/G	0.6362	-0.001 (0.008)	0.8736	42751	7.788e-10
BMI	84	HNF4G	European sex combined	25673413	rs17405819	8	76806584	T/C	0.7	0.022 (0.003)	2.07e-11	322085	T/C	0.9205	0.01 (0.014)	0.4564	42140	0.402
BMI	85	ZBTB10	European men	25673413	rs16907751	8	81375457	C/T	0.913	0.047 (0.009)	3.89e-08	145842	C/T	0.928	-0.004 (0.023)	0.8757	16559	0.03893
BMI	86	RALYL	European sex combined	25673413	rs2033732	8	85079709	C/T	0.747	0.019 (0.004)	4.89e-08	321406	C/T	0.8829	-0.005 (0.012)	0.6544	42751	0.05778
BMI	87	YWHAZ	European sex combined	26426971	rs3134353	8	101947453	A/T	0.593554	0.017 (0.004)	2.20489e-08	242545	A/T	0.2135	-0.012 (0.009)	0.1742	42751	0.003235
BMI	88	C9orf93	European sex combined	25673413	rs4740619	9	15634326	T/C	0.542	0.018 (0.003)	4.56e-09	321887	T/C	0.5537	-0.003 (0.007)	0.6725	42748	0.005826
BMI	89	LINGO2	European sex combined	25673413	rs10968576	9	28414339	G/A	0.32	0.025 (0.003)	6.61e-14	322061	G/A	0.167	0.039 (0.01)	7.446e-05	42750	0.1799
BMI	90	EPB41L4B	European sex combined	25673413	rs6477694	9	111932342	C/T	0.365	0.017 (0.003)	2.67e-08	322048	C/T	0.4169	0.009 (0.007)	0.2198	42680	0.2935
BMI	91	TLR4	European sex combined	25673413	rs1928295	9	120378483	T/C	0.548	0.019 (0.003)	7.91e-10	321979	T/C	0.5623	-0.006 (0.007)	0.4468	42682	0.001028
BMI	92	CRB2	European sex combined	26426971	rs10760279	9	126105291	T/G	0.413876	0.022 (0.004)	1.54403e-10	237460	T/G	0.1911	0.011 (0.01)	0.2919	42750.9	0.3071
BMI	93	LMX1B	European sex combined	25673413	rs10733682	9	129460914	A/G	0.478	0.017 (0.003)	1.83e-08	320727	A/G	0.2855	0.006 (0.008)	0.4876	42684	0.1979
BMI	94	SWI5	European sex combined	26426971	rs2270204	9	131042734	T/G	0.247736	0.019 (0.004)	4.56556e-09	305287	T/G	0.3076	-0.014 (0.008)	0.07871	42752	0.0002247
BMI	95	GRID1	European sex combined	25673413	rs7899106	10	87410904	G/A	0.052	0.04 (0.007)	2.96e-08	321770	G/A	0.1208	0.038 (0.011)	0.0007101	42683	0.8781
BMI	96	HIF1AN	European sex combined	25673413	rs17094222	10	102395440	C/T	0.211	0.025 (0.004)	5.94e-11	321770	C/T	0.0538	0.029 (0.017)	0.08601	42074	0.8188
BMI	97	NT5C2	European sex combined	25673413	rs11191560	10	104869038	C/T	0.089	0.031 (0.005)	8.45e-09	321893	C/T	0.0427	0.007 (0.018)	0.6936	42681	0.1989
BMI	98	TCF7L2	European sex combined	25673413	rs7903146	10	114758349	C/T	0.713	0.023 (0.003)	1.11e-11	322130	C/T	0.7054	0.027 (0.008)	0.0007473	42729.9	0.6397
BMI	99	KIAA1598	European sex combined	26426971	rs10886017	10	118672531	A/C	0.247668	0.017 (0.004)	4.36607e-08	306920	A/C	0.4621	0.006 (0.007)	0.4386	42673	0.1724
BMI	100	TRIM66	European sex combined	25673413	rs4256980	11	8673939	G/C	0.646	0.021 (0.003)	2.9e-11	320028	G/C	0.5107	0.016 (0.007)	0.02415	42750	0.5115
BMI	101	KCNJ11	European sex combined	26426971	rs1557765	11	17403639	T/C	0.597967	0.016 (0.003)	2.80536e-09	308316	T/C	0.1032	-0.009 (0.012)	0.4702	42751	0.04327
BMI	102	BDNF	European sex combined	25673413	rs11030104	11	27684517	A/G	0.792	0.041 (0.004)	5.56e-28	322103	A/G	0.9512	0.076 (0.017)	7.688e-06	42681	0.04506
BMI	102	BDNF	European sex combined; secondary signal	25673413	rs10835210	11	27695910	C/A	0.5704	0.02 (0.004)	1.25e-08	334430	C/A	0.8707	0.019 (0.011)	0.08446	42741	0.9319
BMI	103	HSD17B12	European sex combined	25673413	rs2176598	11	43864278	T/C	0.251	0.02 (0.004)	2.97e-08	316848	T/C	0.3661	0.014 (0.008)	0.0616	42751	0.5023
BMI	104	MTCH2	European sex combined	25673413	rs3817334	11	47650993	T/C	0.407	0.026 (0.003)	5.15e-17	321959	T/C	0.2636	0.007 (0.008)	0.4123	42675	0.02616
BMI	105	NCAM1	European sex combined	26426971	rs1816537	11	112968651	A/C	0.561728	0.019 (0.004)	2.53885e-10	250826	A/C	0.4831	0.002 (0.007)	0.8167	42752	0.03498
BMI	106	CADM1	European sex combined	25673413	rs12286929	11	115022404	G/A	0.523	0.022 (0.003)	1.31e-12	321903	G/A	0.572	0.005 (0.007)	0.5395	42677	0.0256
BMI	107	WNK1	European sex combined	26426971	rs11611246	12	939480	T/G	0.198722	0.024 (0.004)	1.42482e-11	297638	T/G	0.1198	-0.009 (0.011)	0.4377	42749	0.004812
BMI	108	SOX5	European sex combined	26426971	rs7970953	12	24075508	A/G	0.297714	0.017 (0.003)	1.53335e-08	304918	A/G	0.2353	0.005 (0.009)	0.545	42679	0.2059
BMI	109	PDZRN4	European sex combined	26426971	rs1405552	12	41746673	A/G	0.542336	0.018 (0.003)	1.41643e-10	311882	A/G	0.1036	0.001 (0.012)	0.9675	42751	0.1693
BMI	110	BCDIN3D	European sex combined	25673413	rs7138803	12	50247468	A/G	0.384	0.032 (0.003)	8.15e-24	322092	A/G	0.1777	0.03 (0.009)	0.001694	42681	0.833
BMI	111	Intergenic	European sex combined	26426971	rs10777237	12	90643524	T/C	0.275532	0.021 (0.004)	1.59379e-10	252427	T/C	0.3287	0.011 (0.008)	0.1636	42683	0.2636
BMI	112	BRAP	European sex combined	26426971	rs11065987	12	112072424	A/G	0.581568	0.019 (0.004)	1.76161e-11	305053	A/G	0.9128	-0.017 (0.014)	0.2163	42751	0.01342
BMI	113	TRAFD1	European sex combined	26426971	rs17630235	12	112591686	A/G	0.583857	0.019 (0.004)	4.09616e-12	302518	A/G	0.0854	0.019 (0.014)	0.1792	42751	1
BMI	114	TPCN1	European sex combined	26426971	rs729062	12	113687859	A/G	0.0803	0.038 (0.004)	9.31532e-09	237577	A/G	0.9713	-0.03 (0.022)	0.1774	42683	0.002358
BMI	115	CLIP1	European sex combined	25673413	rs11057405	12	122781897	G/A	0.901	0.031 (0.006)	2.02e-08	314111	G/A	0.9782	0.032 (0.029)	0.2642	39337	0.9731
BMI	116	GALNT9	European sex combined	26426971	rs11247009	12	132701184	A/G	0.18299	0.025 (0.004)	5.85285e-09	223495	A/G	0.141	-0.001 (0.012)	0.9067	40617.8	0.03983
BMI	117	MTIF3	European sex combined	25673413	rs12016871	13	28017782	T/C	0.203	0.03 (0.005)	2.29e-10	233803						NA c
BMI	118	FLT3	European sex combined	26426971	rs2504236	13	28613298	T/C	0.415454	0.017 (0.004)	2.46689e-08	252095	T/C	0.2187	0.01 (0.009)	0.2419	42682	0.4772
BMI	119	OLFM4	European sex combined	25673413	rs12429545	13	54102206	A/G	0.133	0.033 (0.005)	1.09e-12	312934	A/G	0.0488	0.042 (0.017)	0.01249	42683	0.6115
BMI	120	MIR548X2	European sex combined	25673413	rs9540493	13	66205704	A/G	0.452	0.021 (0.004)	4.97e-08	206327	A/G	0.6148	0.015 (0.007)	0.03843	42673	0.4568
BMI	121	MIR548A2	All ancestries	25673413	rs1441264	13	79580919	A/G	0.613	0.017 (0.003)	2.96e-08	326858	A/G	0.6926	-0.007 (0.008)	0.3799	42676	0.00497
BMI	122	HS6ST3	European sex combined	26426971	rs9634489	13	97049004	A/G	0.492578	0.018 (0.003)	2.89021e-10	306983	A/G	0.3825	0.009 (0.008)	0.2381	42750	0.2922
BMI	123	STXBP6	European sex combined	25673413	rs10132280	14	25928179	C/A	0.682	0.023 (0.003)	1.14e-11	321797	C/A	0.4749	0.008 (0.008)	0.3011	42749.9	0.07915
BMI	124	PRKD1	European sex combined	25673413	rs12885454	14	29736838	C/A	0.642	0.021 (0.003)	1.94e-10	320823	C/A	0.8667	0.003 (0.011)	0.7881	42665	0.1144
BMI	125	PRKD1	European sex combined	25673413	rs11847697	14	30515112	T/C	0.042	0.049 (0.008)	3.99e-09	306243	T/C	0.3407	-0.007 (0.008)	0.3659	42750.9	7.431e-07
BMI	126	AKAP6	European sex combined	26426971	rs17522122	14	33302882	T/G	0.476273	0.016 (0.004)	9.16819e-09	300069	T/G	0.2984	-0.001 (0.008)	0.921	42663	0.05735
BMI	127	NRXN3	European sex combined	25673413	rs7141420	14	79899454	T/C	0.527	0.024 (0.003)	1.23e-14	321970	T/C	0.5974	0.013 (0.007)	0.07598	42680	0.1486
BMI	128	BTBD7	European sex combined	26426971	rs3783890	14	93790276	T/C	0.813791	0.019 (0.003)	3.80006e-08	308123	T/C	0.9005	0.034 (0.012)	0.005019	42750	0.2253
BMI	129	TRAF3	European sex combined	26426971	rs7143963	14	103304425	T/C	0.177574	0.021 (0.004)	6.5163e-09	305564	T/C	0.6231	0.012 (0.007)	0.09552	42751	0.2643
BMI	130	KLC1	European sex combined	26426971	rs709400	14	104149475	A/G	0.627912	0.016 (0.004)	3.88266e-09	307782	A/G	0.7819	0.009 (0.009)	0.3069	42752	0.4772
BMI	131	DMXL2	European sex combined	25673413	rs3736485	15	51748610	A/G	0.454	0.018 (0.003)	7.41e-09	321398	A/G	0.5813	0.003 (0.007)	0.6429	42683	0.04888
BMI	132	MAP2K5	European sex combined	25673413	rs16951275	15	68077168	T/C	0.784	0.031 (0.004)	1.91e-17	322098	T/C	0.6083	0.026 (0.007)	0.0004503	42750	0.5351
BMI	133	LOC100287559	All ancestries	25673413	rs7164727	15	73093991	T/C	0.671	0.019 (0.003)	3.92e-09	338384	T/C	0.3504	0.012 (0.008)	0.1058	42751	0.4126
BMI	134	FAM108C1	European sex combined	26426971	rs12593036	15	81058652	A/G	0.687492	0.018 (0.004)	2.37543e-08	253619	A/G	0.9056	0.011 (0.013)	0.3816	42751	0.6068
BMI	135	MCTP2	European sex combined	26426971	rs7181659	15	95267483	A/G	0.510323	0.015 (0.004)	3.87997e-08	312945	A/G	0.6471	0 (0.008)	0.9577	42752	0.09375
BMI	136	AXIN1	European sex combined	26426971	rs11866815	16	387867	T/C	0.76349	0.021 (0.004)	4.68348e-11	308673	T/C	0.4218	0.008 (0.008)	0.2778	42730.9	0.1461
BMI	137	NLRC3	European sex combined	25673413	rs758747	16	3627358	T/C	0.265	0.023 (0.004)	7.47e-10	308688	T/C	0.5817	0.006 (0.008)	0.5064	38875.9	0.05735
BMI	137	ADCY9	European sex combined; secondary signal	25673413	rs879620	16	4015729	T/C	0.62	0.024 (0.004)	2.17e-09	233987	T/C	0.2245	0.003 (0.009)	0.6958	42647	0.03299
BMI	138	GPRC5B	European sex combined	25673413	rs12446632	16	19935389	G/A	0.865	0.04 (0.005)	1.48e-18	316758	G/A	0.9129	0.023 (0.014)	0.08606	42752	0.2528
BMI	138	GP2	European sex combined; secondary signal	25673413	rs11074446	16	20255123	T/C	0.867223	0.029 (0.005)	1.71273e-10	338145	T/C	0.6741	0.029 (0.008)	0.0002141	42681	1
BMI	139	SBK1	European sex combined	25673413	rs2650492	16	28333411	A/G	0.303	0.021 (0.004)	1.92e-09	319464	A/G	0.0652	0.028 (0.02)	0.1479	28140.9	0.7314
BMI	140	ATP2A1	European sex combined	25673413	rs3888190	16	28889486	A/C	0.403	0.031 (0.003)	3.14e-23	321930	A/C	0.2687	0.026 (0.008)	0.001922	42751	0.5584
BMI	141	INO80E	European sex combined	25673413	rs4787491	16	30015337	G/A	0.51	0.022 (0.004)	2.7e-08	179613	G/A	0.536	0.025 (0.007)	0.0007574	42749	0.7098
BMI	142	KAT8	European sex combined	25673413	rs9925964	16	31129895	A/G	0.62	0.019 (0.003)	8.11e-10	318385	A/G	0.8681	-0.001 (0.011)	0.9557	42750	0.07941
BMI	143	CBLN1	All ancestries	25673413	rs2080454	16	49062590	C/A	0.413	0.017 (0.003)	8.6e-09	339166	C/A	0.656	0.012 (0.008)	0.1078	42752	0.5584
BMI	144	FTO	European sex combined	25673413	rs1558902	16	53803574	A/T	0.415	0.082 (0.003)	7.51e-153	320073	A/T	0.1108	0.063 (0.012)	5.238e-08	42750	0.1245
BMI	145	NFAT5	European sex combined	26426971	rs889398	16	69556715	T/C	0.569806	0.018 (0.003)	5.39481e-11	307999	T/C	0.2813	-0.004 (0.008)	0.6644	42683	0.01003
BMI	146	SMG6	All ancestries	25673413	rs9914578	17	2005136	G/C	0.229	0.02 (0.004)	2.07e-08	338177	G/C	0.533	0.001 (0.007)	0.89	42750	0.01844
BMI	147	RABEP1	European sex combined	25673413	rs1000940	17	5283252	G/A	0.32	0.019 (0.003)	1.28e-08	321836	G/A	0.2352	0.003 (0.009)	0.7533	42749	0.09169
BMI	148	KCNJ12	European sex combined	26426971	rs4986044	17	21261560	T/C	0.530977	0.017 (0.003)	4.69668e-10	301522	T/C	0.6496	-0.007 (0.008)	0.3527	42750.8	0.00497
BMI	149	GGNBP2	European sex combined	26426971	rs12150665	17	34914787	T/C	0.587285	0.02 (0.003)	2.87477e-13	311198	T/C	0.8776	-0.004 (0.011)	0.7146	42750	0.0353
BMI	150	ITGB3	European sex combined	26426971	rs11652097	17	45316717	T/C	0.370561	0.016 (0.003)	3.87221e-08	304601	T/C	0.354	-0.004 (0.008)	0.6052	42676	0.01924
BMI	151	SKAP1	European sex combined	26426971	rs6504108	17	46292923	T/C	0.284627	0.018 (0.003)	3.04453e-09	312776	T/C	0.6963	0.004 (0.008)	0.5805	42750	0.1013
BMI	152	unknown	European sex combined	26426971	rs17631394	17	61646000	A/G	0.730117	0.023 (0.003)	2.52319e-11	254466	A/G	0.1939	-0.011 (0.009)	0.2233	42684	0.0003385
BMI	153	KCNJ2	European sex combined	26426971	rs312750	17	68343539	A/G	0.471002	0.015 (0.003)	3.31129e-08	305902	A/G	0.8114	0.001 (0.009)	0.905	42682	0.14
BMI	154	RPTOR	European sex combined	25673413	rs12940622	17	78615571	G/A	0.575	0.018 (0.003)	2.49e-09	322032	G/A	0.444	0.014 (0.007)	0.05284	42750	0.5994
BMI	155	C18orf8	European sex combined	25673413	rs1808579	18	21104888	C/T	0.534	0.017 (0.003)	4.17e-08	322032	C/T	0.5474	0.013 (0.007)	0.07859	42751	0.5994
BMI	156	LOC284260	European women	25673413	rs7239883	18	40147671	G/A	0.391	0.023 (0.004)	1.51e-08	171837	G/A	0.4281	0.001 (0.009)	0.9565	26146	0.0255
BMI	157	SYT4	European sex combined	26426971	rs7231852	18	40761976	A/G	0.736438	0.019 (0.003)	3.1377e-08	253448	A/G	0.1559	0.011 (0.01)	0.2735	42752	0.4435
BMI	158	GRP	European sex combined	25673413	rs7243357	18	56883319	T/G	0.812	0.022 (0.004)	3.86e-08	322107	T/G	0.8728	0.017 (0.011)	0.1254	42751	0.6692
BMI	159	MC4R	European sex combined	25673413	rs6567160	18	57829135	C/T	0.236	0.056 (0.004)	3.93e-53	321958	C/T	0.1969	0.062 (0.009)	2.742e-11	42750	0.5424
BMI	159	MC4R	European sex combined; secondary signal	25673413	rs9944545	18	57958244	T/C	0.295612	0.02 (0.004)	1.01e-08	349842	T/C	0.5376	-0.002 (0.007)	0.8088	42750.9	0.006357
BMI	159	MC4R	European sex combined; secondary signal	25673413	rs17066842	18	58040624	G/A	0.9599	0.051 (0.008)	6.99342e-10	312679	G/A	0.8333	0.009 (0.01)	0.392	42752	0.001039
BMI	160	PGPEP1	European sex combined	25673413	rs17724992	19	18454825	A/G	0.746	0.019 (0.004)	3.42e-08	319588	A/G	0.8865	0.022 (0.012)	0.05194	42752	0.8125
BMI	161	CCNE1	European sex combined	26426971	rs17513613	19	30286822	T/C	0.330154	0.017 (0.003)	3.55967e-09	305574	T/C	0.8892	-0.005 (0.012)	0.67	42751	0.07531
BMI	162	ZNF536	European sex combined	26426971	rs33439	19	30945171	T/C	0.605082	0.017 (0.003)	1.86861e-08	251379	T/C	0.3622	0.007 (0.008)	0.3333	42682	0.2418
BMI	163	KCTD15	European sex combined	25673413	rs29941	19	34309532	G/A	0.669	0.018 (0.003)	2.41e-08	321970	G/A	0.8237	-0.003 (0.01)	0.7321	42752	0.04428
BMI	164	TOMM40	European sex combined	25673413	rs2075650	19	45395619	A/G	0.848	0.026 (0.005)	1.25e-08	308408	A/G	0.8706	0.016 (0.013)	0.2096	36413.8	0.4728
BMI	165	QPCTL	European sex combined	25673413	rs2287019	19	46202172	C/T	0.804	0.036 (0.004)	4.59e-18	300921	C/T	0.8771	0.026 (0.012)	0.03407	40616.9	0.4292
BMI	166	ZC3H4	European sex combined	25673413	rs3810291	19	47569003	A/G	0.666	0.028 (0.004)	4.81e-15	296261	A/G	0.2069	0.023 (0.01)	0.01609	40614.9	0.6425
BMI	167	MACROD2	European sex combined	26426971	rs175804	20	15832299	A/T	0.14006	0.025 (0.003)	4.53168e-08	242033	A/T	0.145	0.034 (0.011)	0.001135	42676	0.4299
BMI	168	ZFP64	European women	25673413	rs6091540	20	51087862	C/T	0.721	0.03 (0.004)	2.15e-11	171875	C/T	0.7803	0.019 (0.011)	0.08153	26191.9	0.3473
BMI	169	ETS2	All ancestries	25673413	rs2836754	21	40291740	C/T	0.599	0.017 (0.003)	1.61e-08	337300	C/T	0.3662	0.003 (0.007)	0.6671	42750	0.06602
BMI	170	TNRC6B	European sex combined	26426971	rs4820408	22	40604945	T/G	0.383769	0.016 (0.003)	2.21925e-08	310717	T/G	0.1057	-0.007 (0.012)	0.5466	42750	0.06296
WHRadjBMI	1	SPAG17	European sex combined; secondary signal	25673412	rs12731372	1	118852975	C/T	0.7625	0.024 (0.004)	1.29246e-09	225832	C/T	0.8832	0.019 (0.017)	0.264	20383	0.7746
WHRadjBMI	2	TBX15	European sex combined; secondary signal	25673412	rs12143789	1	119497154	C/G	0.2055	0.026 (0.004)	1.03444e-09	227193	C/G	0.0353	0.058 (0.028)	0.03642	20315	0.2579
WHRadjBMI	2	TBX15	European men; secondary signal	25673412	rs1106529	1	119531497	A/G	0.7541	0.034 (0.006)	4.84e-09	93246.2	A/G	0.843	0.033 (0.029)	0.2539	4782	0.9731
WHRadjBMI	2	TBX15-WARS2	European sex combined	25673412	rs2645294	1	119574587	T/C	0.5797	0.031 (0.004)	1.689e-19	209808	T/C	0.5945	0.025 (0.01)	0.01607	20384	0.5775
WHRadjBMI	3	DCST2	European women	25673412	rs905938	1	154991389	T/C	0.7427	0.034 (0.005)	4.929e-10	115536	T/C	0.7317	0.015 (0.014)	0.301	15600	0.2012
WHRadjBMI	4	GORAB	European women	25673412	rs10919388	1	170372503	C/A	0.7211	0.033 (0.005)	4.814e-10	102446	C/A	0.6689	0.037 (0.012)	0.002174	15601	0.7583
WHRadjBMI	5	DNM3-PIGC	European sex combined	25673412	rs714515	1	172352990	G/A	0.4285	0.027 (0.003)	4.379e-15	203401	G/A	0.8209	0.023 (0.013)	0.07372	20383	0.7643
WHRadjBMI	6	LYPLAL1	European women	25673412	rs2820443	1	219753509	T/C	0.7168	0.062 (0.005)	5.7e-35	116672	T/C	0.9189	0.036 (0.021)	0.08783	15600	0.2284
WHRadjBMI	7	MEIS1	European sex combined; secondary signal	25673412	rs1385167	2	66200648	G/A	0.1475	0.029 (0.005)	1.85e-09	206619	G/A	0.2395	-0.004 (0.012)	0.7223	20317	0.01113
WHRadjBMI	8	MEIS1	European sex combined	26426971	rs2300481	2	66782467	T/C	0.395381	0.021 (0)	4.52719e-08	149850	T/C	0.3473	-0.001 (0.011)	0.9493	20382	0.06865
WHRadjBMI	9	ETAA1	European sex combined	26426971	rs2860517	2	67749674	T/C	0.404882	0.022 (0.005)	8.02181e-09	159577	T/C	0.5996	0.014 (0.01)	0.1742	20383	0.4743
WHRadjBMI	10	GRB14-COBLL1	European women	25673412	rs10195252	2	165513091	T/C	0.5905	0.052 (0.005)	4.682e-30	116329	T/C	0.2908	0.046 (0.013)	0.000285	15601	0.6666
WHRadjBMI	10	COBLL1	European sex combined; secondary signal	25673412	rs1128249	2	165528624	G/T	0.597	0.062 (0.007)	8.58205e-19	222041	G/T	0.2912	0.039 (0.011)	0.0005564	20382	0.07773
WHRadjBMI	10	COBLL1	European sex combined; secondary signal	25673412	rs12692737	2	165554309	A/C	0.311	0.043 (0.008)	1.55517e-08	211450	A/C	0.6316	-0.035 (0.011)	0.001141	20382	9.77e-09
WHRadjBMI	10	COBLL1	European women	25673412	rs12692738	2	165558252	T/C	0.7618	0.092 (0.01)	3.7661e-20	119030	T/C	0.4243	0.038 (0.012)	0.001437	15569	0.0005462
WHRadjBMI	10	COBLL1	European women	25673412	rs17185198	2	165560236	A/G	0.8348	0.072 (0.01)	8.53083e-13	108699	A/G	0.9555	-0.033 (0.029)	0.2636	15600	0.0006196
WHRadjBMI	11	CALCRL	European sex combined	25673412	rs1569135	2	188115398	A/G	0.5297	0.021 (0.003)	5.605e-10	209906	A/G	0.3845	0.006 (0.01)	0.5837	20383	0.1508
WHRadjBMI	12	PPARG	European women	25673412	rs17819328	3	12489342	G/T	0.4318	0.035 (0.005)	4.632e-14	116072	G/T	0.2171	0.026 (0.014)	0.07266	15601	0.5449
WHRadjBMI	13	NT5DC2	European women; secondary signal	25673412	rs12489828	3	52567014	T/G	0.549	0.029 (0.005)	2.61e-10	116342	T/G	0.444	-0.006 (0.012)	0.581	15600	0.007096
WHRadjBMI	13	PBRM1	European sex combined	25673412	rs2276824	3	52637486	C/G	0.4342	0.024 (0.004)	3.165e-11	208901	C/G	0.2674	0.018 (0.012)	0.1226	20382	0.6353
WHRadjBMI	13	PRBM1	European sex combined; secondary signal	25673412	rs13083798	3	52649748	A/G	0.4903	0.023 (0.003)	4.085e-11	226488	A/G	0.4605	0.02 (0.01)	0.05346	20317	0.7738
WHRadjBMI	14	ADAMTS9	European women	25673412	rs2371767	3	64718258	G/C	0.7235	0.056 (0.005)	1.235e-26	108624	G/C	0.4152	0.07 (0.012)	2.167e-09	15601	0.2815
WHRadjBMI	15	PLXND1	European women	25673412	rs10804591	3	129334233	A/C	0.793	0.04 (0.006)	6.089e-13	116667	A/C	0.3726	0.014 (0.012)	0.24	15600	0.05263
WHRadjBMI	16	LEKR1	European sex combined	25673412	rs17451107	3	156797609	T/C	0.6145	0.026 (0.004)	1.138e-12	207795	T/C	0.6551	-0.012 (0.011)	0.25	20384	0.001168
WHRadjBMI	17	NMU	European women	25673412	rs3805389	4	56482750	A/G	0.2784	0.027 (0.005)	4.636e-08	116226	A/G	0.1676	-0.017 (0.016)	0.2736	15588	0.008669
WHRadjBMI	18	FAM13A	European women	25673412	rs9991328	4	89713121	T/C	0.4851	0.028 (0.005)	3.43e-10	116652	T/C	0.5979	0.045 (0.012)	0.0001319	15601	0.191
WHRadjBMI	19	SPATA5-FGF2	European sex combined	25673412	rs303084	4	124066948	A/G	0.7961	0.023 (0.004)	3.884e-08	209941	A/G	0.3864	0.011 (0.011)	0.3175	20383	0.3053
WHRadjBMI	20	HHIP	European sex combined	26426971	rs11947381	4	145537850	T/C	0.46308	0.019 (0.003)	2.11588e-08	206381	T/C	0.2308	-0.004 (0.012)	0.7227	20383	0.06296
WHRadjBMI	21	ANKRD55	European men; secondary signal	25673412	rs459193	5	55806751	A/G	0.2645	0.026 (0.004)	1.577e-11	232917	A/G	0.4073	0.012 (0.021)	0.5702	4783	0.5125
WHRadjBMI	21	MAP3K1	European women; secondary signal	25673412	rs3936510	5	55860866	T/G	0.1845	0.042 (0.006)	6.044e-12	111608	T/G	0.2278	0.011 (0.014)	0.4334	15600	0.04183
WHRadjBMI	21	MAP3K1	European women	25673412	rs9687846	5	55861894	A/G	0.1905	0.041 (0.006)	3.751e-12	115897	A/G	0.23	0.012 (0.014)	0.3806	15600	0.05692
WHRadjBMI	22	TNFAIP3-HSD17B4	European women	25673412	rs1045241	5	118729286	C/T	0.7141	0.035 (0.005)	6.627e-12	116560	C/T	0.6342	0.033 (0.012)	0.005805	15569	0.8777
WHRadjBMI	23	CPEB4	European sex combined	25673412	rs7705502	5	173320815	A/G	0.3278	0.027 (0.004)	4.66e-14	209827	A/G	0.0793	0.03 (0.019)	0.1079	20383	0.8772
WHRadjBMI	24	FGFR4	European sex combined	25673412	rs6556301	5	176527577	T/G	0.3573	0.022 (0.004)	2.58e-08	178874	T/G	0.2674	0.009 (0.013)	0.4613	20383	0.3392
WHRadjBMI	25	LY86	European sex combined	25673412	rs1294410	6	6738752	C/T	0.6329	0.031 (0.004)	2.025e-18	209830	C/T	0.7682	0.037 (0.012)	0.002325	20317	0.6353
WHRadjBMI	26	BTNL2	European sex combined	25673412	rs7759742	6	32381736	A/T	0.511	0.023 (0.003)	4.408e-11	208263						NA c
WHRadjBMI	27	HMGA1	European women	25673412	rs1776897	6	34195011	G/T	0.0812	0.052 (0.009)	6.843e-09	100516	G/T	0.4018	-0.006 (0.012)	0.5938	15587	0.0001103
WHRadjBMI	28	VEGFA	European sex combined; secondary signal	25673412	rs998584	6	43757896	A/C	0.4833	0.043 (0.004)	1.12e-29	181356	A/C	0.212	0.042 (0.012)	0.0007887	20316	0.937
WHRadjBMI	28	VEGFA	European women	25673412	rs1358980	6	43764551	T/C	0.466	0.06 (0.005)	3.738e-34	115047	T/C	0.1828	0.041 (0.015)	0.005533	15569	0.2295
WHRadjBMI	28	VEGFA	European women; secondary signal	25673412	rs4714699	6	43802563	C/T	0.3766	0.028 (0.005)	1.0242e-08	107796	C/T	0.2073	-0.027 (0.017)	0.1139	15600	0.00191
WHRadjBMI	29	RSPO3	European women; secondary signal	25673412	rs11961815	6	127435595	A/C	0.752	0.037 (0.006)	6.4897e-09	121224	A/C	0.8241	-0.04 (0.015)	0.008886	15600	1.878e-06
WHRadjBMI	29	RSPO3	European sex combined	25673412	rs1936805	6	127452116	T/C	0.5109	0.043 (0.003)	3.557e-35	209859	T/C	0.6026	0.02 (0.01)	0.05221	20314	0.02759
WHRadjBMI	29	RSPO3	European sex combined; secondary signal	25673412	rs72959041	6	127454893	A/G	0.0575	0.101 (0.013)	8.70852e-15	72472.2	A/G	0.012	0.139 (0.071)	0.05209	17989	0.5986
WHRadjBMI	30	CITED2	European sex combined	26426971	rs668459	6	139835689	T/C	0.425297	0.02 (0.004)	6.2028e-09	195276	T/C	0.3642	-0.007 (0.011)	0.5051	20383	0.02107
WHRadjBMI	31	ITGB8	European sex combined	26426971	rs4721902	7	20420151	T/C	0.392828	0.021 (0.004)	3.40341e-08	160401	T/C	0.4923	-0.004 (0.01)	0.6921	20316	0.02028
WHRadjBMI	32	NFE2L3	European sex combined	25673412	rs10245353	7	25858614	A/C	0.1998	0.035 (0.004)	8.406e-16	210008	A/C	0.0603	0.004 (0.022)	0.8552	20384	0.1656
WHRadjBMI	32	NFE2L3	European women; secondary signal	25673412	rs3902751	7	25861639	A/G	0.2501	0.039 (0.005)	4.15588e-14	121075	A/G	0.4117	0.011 (0.012)	0.3648	15600	0.03125
WHRadjBMI	33	SNX10	European women	25673412	rs1534696	7	26397239	C/A	0.4382	0.028 (0.005)	2.01773e-08	103230	C/A	0.392	0.03 (0.011)	0.004289	20317	0.8685
WHRadjBMI	34	HOXA11	European sex combined	25673412	rs7801581	7	27223771	T/C	0.2424	0.027 (0.004)	3.676e-10	195215	T/C	0.2531	0.027 (0.013)	0.03581	19569	1
WHRadjBMI	35	LAMB1	European sex combined	26426971	rs4727695	7	107614003	A/G	0.908759	0.033 (0.003)	1.79345e-08	196450	A/G	0.9484	0.027 (0.023)	0.248	20317	0.7959
WHRadjBMI	36	WNT2	European sex combined	26426971	rs38902	7	116889718	A/G	0.515765	0.022 (0.005)	5.27774e-09	157723	A/G	0.7518	0.006 (0.012)	0.6329	20383	0.2184
WHRadjBMI	37	KLF14	European women	26426971	rs6971365	7	130432481	C/T	0.29999	0.027 (0.004)	2.82e-08	116043	C/T	0.231	0.029 (0.014)	0.04059	15600	0.8907
WHRadjBMI	38	NKX2-6	European women	25673412	rs7830933	8	23603324	A/G	0.7668	0.037 (0.005)	1.228e-12	116567	A/G	0.7132	0.007 (0.013)	0.5799	15600	0.03125
WHRadjBMI	39	MSC	European sex combined	25673412	rs12679556	8	72514228	G/T	0.2475	0.027 (0.004)	2.144e-11	203826	G/T	0.6041	0.006 (0.01)	0.5304	20384	0.0512
WHRadjBMI	40	PTPDC1	All ancestry sex combined	25673412	rs2398893 a	9	96758342	A/G	0.7122	0.02 (0.004)	3.965e-08	226572	A/G	0.625	0.013 (0.01)	0.2213	20384	0.5157
WHRadjBMI	41	ABCA1	European sex combined	25673412	rs10991437	9	107735920	A/C	0.1135	0.031 (0.005)	1.022e-08	209941	A/C	0.037	0.038 (0.027)	0.1621	20317	0.7988
WHRadjBMI	42	ARHGAP12	European sex combined	26426971	rs7081678	10	31990623	A/G	0.0793309	0.042 (0.004)	1.93074e-08	151404	A/G	0.0298	0.006 (0.033)	0.8505	20383	0.2788
WHRadjBMI	43	SFXN2	European women	25673412	rs7917772	10	104487443	A/G	0.6194	0.027 (0.005)	5.502e-09	116514	A/G	0.6196	0.016 (0.012)	0.1815	15600	0.3975
WHRadjBMI	44	EEF1G	European sex combined	26426971	rs1061093	11	62334908	C/G	0.347174	0.023 (0.004)	1.49301e-08	153849	C/G	0.1681	-0.003 (0.014)	0.8316	20383	0.07415
WHRadjBMI	44	GANAB	European women	26426971	rs2956993	11	62406162	G/T	0.38	0.026 (0.005)	1.93e-08	111837	G/T	0.371	0.006 (0.013)	0.6485	15600	0.151
WHRadjBMI	45	MACROD1-VEGFB	European women	25673412	rs11231693	11	63862612	A/G	0.0609	0.068 (0.01)	2.682e-11	110164	A/G	0.2128	0.016 (0.014)	0.2448	15562	0.002507
WHRadjBMI	46	CNTN5	European women	25673412	rs1394461 a	11	99222349	C/G	0.2513	0.035 (0.006)	3.596e-08	87441.2	C/G	0.1272	0.01 (0.017)	0.5799	15570	0.1655
WHRadjBMI	47	ITPR2-SSPN	European sex combined	25673412	rs10842707	12	26471364	T/C	0.2318	0.032 (0.004)	4.399e-16	210023	T/C	0.0738	0.038 (0.02)	0.06076	20384	0.7686
WHRadjBMI	48	HOXC13	European women	25673412	rs1443512	12	54342684	A/C	0.235	0.04 (0.005)	1.131e-14	116688	A/C	0.5581	0.034 (0.012)	0.003271	15601	0.6444
WHRadjBMI	48	HOXC12	European sex combined; secondary signal	25673412	rs10783615	12	54349773	G/A	0.144	0.037 (0.005)	6.70498e-14	221070	G/A	0.5729	0.027 (0.011)	0.01331	20383	0.4079
WHRadjBMI	48	HOXC4-HOXC5-HOXC6	European sex combined; secondary signal	25673412	rs2071449	12	54428011	A/C	0.3692	0.028 (0.004)	5.02765e-15	216764	A/C	0.1384	0.02 (0.015)	0.189	20383	0.6063
WHRadjBMI	49	CCDC92	European sex combined	25673412	rs4765219	12	124440110	C/A	0.668	0.028 (0.004)	1.558e-15	209807	C/A	0.6672	0.032 (0.011)	0.002475	20317	0.7325
WHRadjBMI	49	ZNF664	European sex combined; secondary signal	25673412	rs863750	12	124505444	T/C	0.5932	0.022 (0.004)	3.89617e-10	221330	T/C	0.4333	0.028 (0.01)	0.006618	20315	0.5775
WHRadjBMI	50	GPC6	European men	25673412	rs319564 a	13	93832879	C/T	0.4504	0.027 (0.005)	1.591e-08	94350.2	C/T	0.7054	0.015 (0.023)	0.516	4772	0.6102
WHRadjBMI	51	RPS6KA5	European women	26426971	rs7492628	14	91547136	G/C	0.3018	0.031 (0.005)	2.3e-08	91645.2	G/C	0.519	0.018 (0.012)	0.1145	15570	0.3173
WHRadjBMI	52	KLF13	European sex combined	25673412	rs8042543	15	31708263	C/T	0.7824	0.026 (0.004)	1.159e-09	208255	C/T	0.8991	0.028 (0.018)	0.1061	20382	0.9136
WHRadjBMI	53	RFX7	European sex combined	25673412	rs8030605	15	56504598	A/G	0.1415	0.03 (0.005)	8.766e-09	208374	A/G	0.0926	0.008 (0.018)	0.6636	20383	0.2389
WHRadjBMI	54	SMAD6	European sex combined	25673412	rs1440372	15	67033151	C/T	0.7097	0.024 (0.004)	1.134e-10	207447	C/T	0.8561	0.013 (0.015)	0.3707	20382	0.4786
WHRadjBMI	55	NEO1	European sex combined	26426971	rs11072405	15	73485160	A/G	0.564379	0.021 (0.004)	1.34703e-08	161068	A/G	0.8276	0.024 (0.013)	0.08021	20383	0.8254
WHRadjBMI	56	CMIP	European women	25673412	rs2925979	16	81534790	T/C	0.3055	0.032 (0.005)	3.399e-11	115431	T/C	0.3105	0.057 (0.013)	1.095e-05	15601	0.07267
WHRadjBMI	57	PEMT	European sex combined	25673412	rs4646404	17	17420199	G/A	0.6653	0.027 (0.004)	1.362e-11	198196	G/A	0.8921	0.025 (0.017)	0.1455	20364	0.9088
WHRadjBMI	58	KCNJ2	European women	25673412	rs8066985	17	68453345	A/G	0.5045	0.026 (0.005)	4.019e-09	116683	A/G	0.3532	0.031 (0.012)	0.008313	15600	0.7005
WHRadjBMI	59	BCL2	European women	25673412	rs12454712	18	60845884	T/C	0.6089	0.035 (0.006)	1.125e-09	96182	T/C	0.7524	0.019 (0.016)	0.2603	15589	0.3491
WHRadjBMI	60	JUND	European sex combined	25673412	rs12608504	19	18389135	A/G	0.355	0.022 (0.004)	8.793e-10	209990	A/G	0.3699	0.012 (0.011)	0.2539	20382	0.3929
WHRadjBMI	61	CEBPA	European sex combined	25673412	rs4081724	19	33824946	G/A	0.8512	0.035 (0.005)	7.376e-12	207418	G/A	0.9659	0.009 (0.03)	0.768	20384	0.3926
WHRadjBMI	62	BMP2	European sex combined	25673412	rs979012	20	6623374	T/C	0.3425	0.027 (0.004)	3.339e-14	209941	T/C	0.328	0.016 (0.011)	0.1521	20383	0.3473
WHRadjBMI	63	GDF5	European men	25673412	rs224333	20	34023962	G/A	0.6216	0.036 (0.005)	8.995e-12	92356	G/A	0.1586	0.087 (0.029)	0.002338	4782	0.08309
WHRadjBMI	64	EYA2	European sex combined	25673412	rs6090583	20	45558831	A/G	0.48	0.022 (0.003)	6.171e-11	209435	A/G	0.7043	0.01 (0.011)	0.3586	20317	0.2926
WHRadjBMI	65	ZNRF3-KREMEN1	European sex combined	25673412	rs2294239	22	29449477	A/G	0.5866	0.025 (0.004)	7.242e-13	209454	A/G	0.7848	0.032 (0.013)	0.0119	20382	0.6068
AA: African ancestry; BMI: body mass index; Chr: chromosome; EA: European ancestry; EAF:effect allele frequency; SE: standard error; WHRadjBMI: waist-to-hip ratio adjusted for BMI
a Novel for WHR trait (no BMI adjustment)
b P for Heterogeneity was calculated using Cocharane's heterogeneity in METAL
c SNP not available in AA; unable to calculate a Pvalue for sex heterogeneity
