# Supplementary material for: Discovery and fine-mapping of adiposity loci using high density imputation of genome-wide association studies in individuals of African ancestry: African Ancestry Anthropometry Genetics Consortium
Source: PLoS Genet. 2017 Apr 21;13(4):e1006719. doi: 10.1371/journal.pgen.1006719 (PMC5419579; doi:10.1371/journal.pgen.1006719)
Supplement: S12 Table — (XLSX) [file pgen.1006719.s023.xlsx]

## Sheet: S12 Table
S12 Table. Locus transferability and conditional analyses of European BMI and WHRadjBMI loci in African ancestry individuals
																	Conditional analysis a
Trait	LocusID	Reported Loci	Ancestry	Lead SNP in EA	Chr	Lead regional SNP in AA	Position (b37/hg19)	LD (r2 with EA lead SNP)		Effect/Other alleles	EAF	Effect (SE)	P	N	Eff SNPs	Plocus	Conditioned EA lead SNP(s)	LD (r2 with AA lead SNP)	Effect (SE)	P	interpretation
								AFR	CEU									AFR
BMI	1	KIAA1751	European sex combined	rs2803328	1	rs4648595	1862958	0.00458877	0.220295	A/G	0.1164	0.037 (0.016)	0.01733	28882.8	244	1	NA
BMI	2	PANK4	European sex combined	rs7535528	1	rs76313530	2432535	0.00118954	0.000800439	G/A	0.9572	0.089 (0.028)	0.001654	24285.9	251	0.415154	NA
BMI	3	COL16A1	European sex combined	rs2271928	1	rs11434274	32078072	0.0246766	0.000271987	I/D	0.92	0.061 (0.016)	0.0001563	40618.9	209	0.0326667	rs2271928; rs3817398	0.02; 0.04	0.057 (0.016)	0.000342471	different signal
BMI	4	MAST2	European sex combined	rs2275426	1	rs55958907	45968625	0.00262543	NA	C/T	0.9737	0.106 (0.027)	7.627e-05	42750	410	0.0312707	rs2275426	0.003	0.108 (0.027)	5.74638e-05	different signal
BMI	5	TAL1	All ancestries	rs977747	1	rs138826119	47698217	0.0142012	NA	A/T	0.0266	0.074 (0.024)	0.001943	42752	231	0.448833	NA
BMI	6	AGBL4	European sex combined	rs657452	1	rs8179487	49281073	0.0142379	0.064169	C/T	0.8415	0.038 (0.01)	0.0001776	42751	401	0.0712176	NA
BMI	7	ELAVL4	European sex combined	rs11583200	1	rs8179487	49281073	0.000112189	0.030294	C/T	0.8415	0.038 (0.01)	0.0001776	42751	439	0.0779664	NA
BMI	8	NEGR1	European sex combined	rs3101336	1	rs182940903	72781793	0.000724216	0.00154967	C/A	0.9833	0.102 (0.033)	0.002198	39802	365	0.80227	NA
BMI	9	FPGT-TNNI3K	European sex combined	rs12566985	1	rs182498420	75014296	0.000891122	NA	T/C	0.0064	0.226 (0.079)	0.004344	23623	164	0.712416	NA
BMI	10	FUBP1	European sex combined	rs12401738	1	rs17100965	78206733	NA	NA	A/G	0.9618	0.078 (0.021)	0.0002457	40620	357	0.0877149	NA
BMI	11	PTBP2	European sex combined	rs11165643	1	rs201883099	96989049	0.216292	0.443234	D/I	0.4385	0.031 (0.007)	4.128e-05	42752	400	0.016512	rs11165643	0.216292	0.018 (0.006)	0.00231569	same signal
BMI	12	GNAT2	European sex combined	rs17024393	1	rs59319063	110198788	0.00411899	5.63289e-05	T/C	0.9652	0.072 (0.024)	0.002256	40619	297	0.670032	NA
BMI	13	SEMA6C	European sex combined	rs4512652	1	rs115280077	151086593	0.0653257	NA	C/T	0.9775	0.091 (0.028)	0.001264	40618	376	0.475264	NA
BMI	14	RFWD2	European sex combined	rs10913118	1	rs144536443	176404253	0.00104449	NA	A/T	0.0096	0.155 (0.054)	0.004046	31983	265	1	NA
BMI	15	SEC16B	European sex combined	rs543874	1	rs543874	177889480	1	1	G/A	0.2484	0.055 (0.008)	5.753e-11	42681	159	9.14727e-09	rs543874	1	same SNP		same signal
BMI	16	FAM5C	European sex combined	rs10920678	1	rs75421739	190290150	0.193693	0.0907897	T/A	0.8268	0.038 (0.01)	6.437e-05	42750	427	0.027486	rs10920678	0.193693	0.032 (0.009)	0.000307771	different signal
BMI	17	NAV1	European sex combined	rs2820292	1	rs71564168	201885644	0.170137	0.137606	D/I	0.5742	0.029 (0.008)	0.0001277	42749.9	213	0.0272001	rs2820292	0.170137	0.022 (0.007)	0.00169576	different signal
BMI	18	TMEM18	European sex combined	rs13021737	2	rs7579427	631183	0.7125	0.9917	A/C	0.8712	0.065 (0.011)	2.44e-09	42750	168	4.0992e-07	rs13021737; rs2683992; rs2947411; rs6739303; rs4429506	0.71; 0.01, 0.06, 0.14, 0.12			same signal
BMI	19	ADCY3	European sex combined	rs10182181	2	rs10203482	25136916	0.745964	0.777164	C/T	0.8137	0.046 (0.01)	1.821e-06	42750	456	0.000830376	rs10182181	0.745964	0.008 (0.004)	0.0600841	same signal
BMI	20	KCNK3	European sex combined	rs11126666	2	rs112133517	26916741	0.05273	NA	G/C	0.166	0.039 (0.011)	0.0004203	42750.9	217	0.0912051	NA
BMI	21	FLJ30838	European sex combined	rs1016287	2	rs143436972	59468440	0.00257771	NA	A/G	0.9918	0.187 (0.056)	0.0008769	24525	195	0.170995	NA
BMI	22	EHBP1	European sex combined	rs11688816	2	rs140274141	62795815	0.00625158	NA	A/T	0.0093	0.177 (0.053)	0.0008882	27513	430	0.381926	NA
BMI	23	REG3A	European sex combined	rs17016673	2	rs73938189	79548151	0.00374653	NA	A/G	0.0076	0.231 (0.067)	0.0005754	24713	256	0.147302	NA
BMI	24	LOC100506421	European sex combined	rs1451533	2	rs150777010	105482412	0.00683761	NA	A/G	0.9828	0.106 (0.029)	0.0002161	42751	279	0.0602919	NA
BMI	25	RAB3GAP1	European sex combined	rs7570971	2	rs140300831	136646857	0.000746408	NA	T/C	0.9815	0.112 (0.031)	0.0002768	41935	326	0.0902368	NA
BMI	26	MCM6	European sex combined	rs4988235	2	rs140300831	136646857	0.000794786	NA	T/C	0.9815	0.112 (0.031)	0.0002768	41935	345	0.095496	NA
BMI	27	LRP1B	European sex combined	rs2121279	2	rs115105977	142931670	0.000442087	NA	C/G	0.0256	0.082 (0.026)	0.001767	40619	307	0.542469	NA
BMI	28	FIGN	All ancestries	rs1460676	2	rs116689682	164615933	1.43418e-06	NA	C/G	0.0156	0.105 (0.034)	0.0022	41708	161	0.3542	NA
BMI	29	UBE2E3	European sex combined	rs1528435	2	rs9630986	181607751	0.0357391	0.553613	C/G	0.7348	0.027 (0.008)	0.001174	42751	238	0.279412	NA
BMI	30	ADAM23	European sex combined	rs972540	2	rs55687598	206853682	0.0205261	0.0700832	A/T	0.3099	0.03 (0.009)	0.0005462	42751.9	342	0.1868	NA
BMI	31	CREB1	All ancestries	rs17203016	2	rs72957922	208168953	0.000353073	0.188386	A/G	0.0397	0.067 (0.019)	0.0004781	42751	300	0.14343	NA
BMI	32	ERBB4,CPS1	European sex combined	rs10804189	2	rs115535803	212097537	NA	0.0693171	G/T	0.01	0.182 (0.054)	0.0008194	26134	293	0.240084	NA
BMI	33	ERBB4	European sex combined	rs7599312	2	rs73063189	213351094	0.0424559	0.0102129	G/A	0.8818	0.037 (0.011)	0.0008494	42751	254	0.215748	NA
BMI	34	USP37	European men	rs492400	2	rs4672891	219271530	0.04	0.67	A/G	0.089	0.062 (0.021)	0.003732	16558	212	0.791184	NA
BMI	35	LOC646736	European men	rs2176040	2	rs2894586	227028733	0.148	0.361	T/A	0.6557	0.048 (0.012)	6.51e-05	16558	254	0.0165354	rs2176040;rs2972155	0.148;0.010	-0.033 (0.011)	0.00308339	same signal
BMI	36	NUP210	European sex combined	rs9845966	3	rs57635268	13347705	0.103886	0.460414	C/T	0.2308	0.034 (0.009)	9.235e-05	42751	218	0.0201323	rs9845966; rs2470491	0.1; 0.12	0.032 (0.008)	2.68393e-05	different signal
BMI	37	RARB	European sex combined	rs6804842	3	rs79590416	25098924	0.00446104	NA	G/A	0.943	0.059 (0.016)	0.0001968	42752	368	0.0724224	NA
BMI	38	MON1A	European sex combined	rs7613875	3	rs76492487	50834521	0.047438	0.00122689	G/T	0.8401	0.048 (0.012)	9.322e-05	29052	854	0.0796099	NA
BMI	39	CACNA1D	European sex combined	rs13076366	3	rs144680358	53793470	0.00308731	NA	C/T	0.987	0.119 (0.039)	0.002221	33057	148	0.328708	NA
BMI	40	FHIT	European sex combined	rs2365389	3	rs116542026	61067736	0.00279153	NA	C/T	0.9885	0.135 (0.04)	0.0008661	34427	196	0.169756	NA
BMI	41	ROBO1	European sex combined	rs1840969	3	rs113512329	78979863	5.64647e-07	NA	T/C	0.9892	0.174 (0.043)	5.858e-05	33788	246	0.0144107	rs1840969	5.64647e-07	0.17 (0.043)	8.87466e-05	different signal
BMI	42	GBE1	European sex combined	rs3849570	3	rs150087167	82034552	0.00253411	NA	A/G	0.9833	0.117 (0.041)	0.004558	33951	405	1	NA
BMI	43	CADM2	European sex combined	rs13078960	3	rs141148264	85574514	0.00374981	0.00261075	T/A	0.0151	0.145 (0.034)	2.356e-05	41560	458	0.0107905	rs13078960; rs7620168	0.004; 0.01	0.144 (0.034)	2.89937e-05	different signal
BMI	44	CPNE4	European sex combined	rs876424	3	rs9857204	131750844	0.00392948	0.231542	A/G	0.3042	0.027 (0.008)	0.0004885	42750	304	0.148504	NA
BMI	45	RASA2	European sex combined	rs16851483	3	rs71151498	141281361	NA	NA	I/D	0.9653	0.062 (0.024)	0.008143	40619	267	1	NA
BMI	46	C3orf55	European sex combined	rs2649734	3	rs9842947	157412246	0.0161979	0.104674	C/T	0.0855	0.048 (0.013)	0.0003349	42750	218	0.0730082	NA
BMI	47	ETV5	European sex combined	rs1516725	3	rs7647305	185834290	0.156058	0.55965	C/T	0.5949	0.039 (0.008)	6.933e-07	42749.7	114	7.90362e-05	rs1516725; rs10513801	0.16; 0.02	0.024 (0.007)	0.000481446	same signal
BMI	48	KIAA1239	European sex combined	rs16992647	4	rs115391951	36958976	0.00163518	NA	T/C	0.013	0.12 (0.039)	0.002007	34763	330	0.66231	NA
BMI	49	GNPDA2	European sex combined	rs10938397	4	rs10938397	45182527	1	1	G/A	0.2435	0.053 (0.008)	3.76e-10	42752	263	9.8888e-08	rs10938397	1	same SNP		same signal
BMI	50	SCARB2	European sex combined	rs17001654	4	rs72857014	77095956	0.0152017	NA	C/A	0.9091	0.041 (0.014)	0.003829	42751	208	0.796432	NA
BMI	51	SLC39A8	European sex combined	rs13107325	4	rs111980258	103203977	6.37959e-05	NA	C/T	0.9721	0.077 (0.023)	0.001059	42751	140	0.14826	NA
BMI	52	ALPK1	European sex combined	rs4833407	4	rs77664223	113374019	0.00816236	NA	C/A	0.092	0.046 (0.013)	0.0005216	42752	273	0.142397	NA
BMI	53	HHIP	European sex combined	rs11727676	4	rs149899782	145631568	0.000308642	NA	A/G	0.0088	0.197 (0.052)	0.0001467	30728	321	0.0470907	rs11727676	0.000308642	0.196 (0.052)	0.000151896	different signal
BMI	54	HTR1A	European sex combined	rs1503526	5	rs775575	62875258	0.0117919	0.162652	G/A	0.6461	0.026 (0.008)	0.001346	42751.9	209	0.281314	NA
BMI	55	POC5	European sex combined	rs2112347	5	rs7700468	74675076	0.000687529	0.33092	T/C	0.2166	0.032 (0.009)	0.0002893	42745	411	0.118902	NA
BMI	56	TMEM161B−AS1	European sex combined	rs6870983	5	rs144984136	87907971	NA	NA	C/A	0.9871	0.095 (0.034)	0.005275	42526	405	1	NA
BMI	57	PCSK1	European sex combined	rs7713317	5	rs201958019	95402369	0.0637271	0.00079395	I/D	0.8202	0.046 (0.012)	6.856e-05	41036.9	321	0.0220078	rs7713317; rs193069188	0.06; 0.004	0.046 (0.012)	7.88776e-05	different signal
BMI	58	FBXL17	European sex combined	rs158186	5	rs9285958	107333258	0.0296235	0.0310521	G/C	0.4681	0.025 (0.007)	0.0006338	42751	346	0.219295	NA
BMI	59	ZNF608	European sex combined	rs6864049	5	rs4421099	124467678	0.0176887	0.000607245	T/C	0.8729	0.044 (0.014)	0.001833	41582	287	0.526071	NA
BMI	60	CXXC5	European sex combined	rs13174863	5	rs189244573	139139043	0.000386001	0.00258958	G/A	0.9852	0.149 (0.048)	0.001816	35380	207	0.375912	NA
BMI	61	GALNT10	All ancestries	rs7715256	5	rs7708584	153543466	0.582898	1	A/G	0.3066	0.059 (0.008)	1.047e-13	42750	270	2.8269e-11	rs7715256; rs7701886	0.58; 0.28	0.019 (0.005)	4.23622e-05	same signal
BMI	62	HIVEP1	European sex combined	rs2228213	6	rs143648132	12173018	0.00140676	NA	G/T	0.984	0.111 (0.036)	0.00185	39802	243	0.44955	NA
BMI	63	LEMD2	European sex combined	rs943466	6	rs138462011	33710204	0.0205463	NA	T/G	0.0109	0.125 (0.047)	0.007329	27661	240	1	NA
BMI	64	C6orf106	European sex combined	rs205262	6	rs6457785	34676826	0.171969	0.18708	C/T	0.3805	0.03 (0.008)	0.0001739	42750.9	334	0.0580826	NA
BMI	65	TDRG1	European sex combined	rs2033529	6	rs9394691	40390291	0.00127064	0.0676585	T/C	0.6353	0.023 (0.008)	0.002619	42752	90	0.23571	NA
BMI	66	TFAP2B	European sex combined	rs2207139	6	rs72887147	50914348	0.942204	0.990449	T/C	0.0968	0.059 (0.013)	2.403e-06	42751	420	0.00100926	rs2207139	0.942204			same signal
BMI	67	FOXO3	European sex combined	rs9400239	6	rs57670589	109015987	0.0200632	NA	A/G	0.0649	0.051 (0.015)	0.0007968	42751	151	0.120317	NA
BMI	68	LOC285762	European sex combined	rs9374842	6	rs73531155	120314100	0.00570724	NA	A/G	0.0337	0.07 (0.021)	0.0007459	42750	324	0.241672	NA
BMI	69	IFNGR1	All ancestries	rs13201877	6	rs9399210	137616464	0.0154207	0.568666	C/A	0.3769	0.027 (0.008)	0.0004296	41932.9	82	0.0352272	rs13201877	0.0154207	0.02 (0.007)	0.00486235	different signal
BMI	70	RGS17	European sex combined	rs1281962	6	rs201503051	153392281	NA	NA	I/D	0.9894	0.15 (0.055)	0.006365	23992	138	0.87837	NA
BMI	71	PARK2	European sex combined	rs13191362	6	rs146107609	162934236	0.000713776	NA	C/T	0.987	0.093 (0.036)	0.009015	40996	211	1	NA
BMI	72	ZNF12	European sex combined	rs1830074	7	rs61677617	6642710	0.0066658	NA	A/G	0.0588	0.072 (0.017)	3.654e-05	40619	310	0.0113274	rs1830074	0.0066658	0.073 (0.017)	1.80475e-05	different signal
BMI	73	PDE1C	European sex combined	rs17161076	7	rs115254519	32373241	0.00756281	NA	A/G	0.992	0.177 (0.069)	0.01089	23860	176	1	NA
BMI	74	DDC	European sex combined	rs11765748	7	rs147447155	50477035	0.00261604	NA	A/G	0.005	0.277 (0.081)	0.0005984	21584	242	0.144813	NA
BMI	75	AUTS2	European sex combined	rs38314	7	rs4236237	69936477	0.0102233	0.0912026	C/A	0.5789	0.027 (0.007)	0.0002868	42751	176	0.0504768	NA
BMI	76	HIP1	European sex combined	rs1167827	7	rs146790874	75186963	0.000430276	NA	A/G	0.0099	0.201 (0.071)	0.004803	24074	235	1	NA
BMI	77	PMS2L11	European sex combined	rs2245368	7	rs148369797	76735684	0.00844841	0.00484913	T/C	0.0297	0.098 (0.041)	0.01571	22535	330	1	NA
BMI	78	CALCR	European population based	rs9641123	7	rs199634317	93238966	NA	NA	D/I	0.5965	0.031 (0.009)	0.0004403	41037.9	199	0.0876197	NA
BMI	79	ASB4	European women	rs6465468	7	rs149114817	95086169	0.0007	NA	T/C	0.9849	0.117 (0.042)	0.0053	24751	117	0.6201	NA
BMI	80	FOXP2	European sex combined	rs4727804	7	rs12668301	114633320	0.000971524	0.00542139	T/C	0.0639	0.052 (0.016)	0.001286	42752	311	0.399946	NA
BMI	81	SGCZ	European sex combined	rs6990042	8	rs7007294	14340125	0.154785	NA	C/G	0.8878	0.037 (0.012)	0.001726	41613	396	0.683496	NA
BMI	82	Intergenic	European sex combined	rs10954968	8	rs6999372	34472690	0.23873	0.239832	T/C	0.7077	0.033 (0.008)	4.013e-05	42752	419	0.0168145	rs10954968	0.23873	0.025 (0.007)	0.000124072	different signal
BMI	83	LOC100130155	European sex combined	rs6994670	8	rs4027776	64970509	0.0172296	0.0230942	T/G	0.2881	0.027 (0.008)	0.001506	42752	277	0.417162	NA
BMI	84	HNF4G	European sex combined	rs17405819	8	rs67326147	76851665	0.0456579	0.584233	G/A	0.7383	0.028 (0.008)	0.0006008	42751	513	0.30821	NA
BMI	85	ZBTB10	European men	rs16907751	8	rs151276907	81334130	2.71193e-06	NA	C/T	0.9883	0.295 (0.086)	0.000562	9960.99	134	0.075308	NA
BMI	86	RALYL	European sex combined	rs2033732	8	rs10110153	85086916	0.000662209	0.0946011	A/C	0.0113	0.121 (0.041)	0.002892	36169	165	0.47718	NA
BMI	87	YWHAZ	European sex combined	rs3134353	8	rs143257204	101972756	0.00107526	0.0478226	A/G	0.0182	0.095 (0.029)	0.0009589	42306	120	0.115068	NA
BMI	88	C9orf93	European sex combined	rs4740619	9	rs79280449	15601620	0.00623679	NA	G/A	0.9912	0.203 (0.057)	0.0003423	24780	403	0.137947	NA
BMI	89	LINGO2	European sex combined	rs10968576	9	rs17770336	28414625	0.793244	1	T/C	0.182	0.04 (0.009)	1.921e-05	42751	166	0.00318886	rs10968576	0.793244			same signal
BMI	90	EPB41L4B	European sex combined	rs6477694	9	rs181710227	111790653	0.00588093	NA	A/G	0.0115	0.114 (0.05)	0.02381	27603	214	1	NA
BMI	91	TLR4	European sex combined	rs1928295	9	rs12348421	120410319	0.0899275	0.135245	T/G	0.1848	0.038 (0.01)	8.022e-05	42751	235	0.0188517	rs1928295	0.0899275	0.035 (0.009)	6.8122e-05	different signal
BMI	92	CRB2	European sex combined	rs10760279	9	rs111458914	126165565	2.00263e-06	0.000356546	A/G	0.0449	0.069 (0.023)	0.002562	40617.9	142	0.363804	NA
BMI	93	LMX1B	European sex combined	rs10733682	9	rs55784413	129412379	0.00091754	0.00125309	C/A	0.0865	0.042 (0.014)	0.002693	42752	131	0.352783	NA
BMI	94	SWI5	European sex combined	rs2270204	9	rs76876502	131063185	NA	NA	A/G	0.0846	0.047 (0.014)	0.0008907	42752	229	0.20397	NA
BMI	95	GRID1	European sex combined	rs7899106	10	rs34174812	87383579	0.211667	0.00226759	G/T	0.192	0.036 (0.009)	7.831e-05	42751	308	0.0241195	rs7899106; rs58702504; rs7072722; rs182558497; rs111663483; rs58436000	0.21; .04; 0.0002; 0.08; 0.01; 0.03	0.022 (0.008)	0.00626646	same signal
BMI	96	HIF1AN	European sex combined	rs17094222	10	rs145272788	102406239	0.00125986	0.00064186	T/A	0.983	0.116 (0.037)	0.001502	39106	181	0.271862	NA
BMI	97	NT5C2	European sex combined	rs11191560	10	rs180741028	105069873	0.000822814	NA	G/A	0.0312	0.079 (0.022)	0.0004555	42750	400	0.1822	NA
BMI	98	TCF7L2	European sex combined	rs7903146	10	rs12098651	114761719	0.4085	0.0194804	G/A	0.8031	0.035 (0.01)	0.0002416	42730.9	136	0.0328576	rs7903146; rs12244851	0.41; 0.09	0.017 (0.007)	0.0243533	same signal
BMI	99	KIAA1598	European sex combined	rs10886017	10	rs2531690	118667346	0.0879677	0.812157	C/A	0.1861	0.028 (0.009)	0.002882	42751	282	0.812724	NA
BMI	100	TRIM66	European sex combined	rs4256980	11	rs145370507	8907481	0.0167253	NA	T/C	0.9741	0.083 (0.024)	0.0004986	42750	319	0.159053	NA
BMI	101	KCNJ11	European sex combined	rs1557765	11	rs58241708	17450177	0.000563666	NA	G/A	0.9819	0.093 (0.03)	0.002038	41933	285	0.58083	NA
BMI	102	BDNF	European sex combined	rs11030104	11	rs10501087	27670108	0.756406	0.967213	T/C	0.9309	0.072 (0.015)	6.835e-07	42684	269	0.000183861	rs11030104; rs10767654	0.76; 0.04	0.019 (0.008)	0.023166	same signal
BMI	103	HSD17B12	European sex combined	rs2176598	11	rs7943053	43677434	0.000297043	0.000790208	C/T	0.0571	0.061 (0.017)	0.0002234	42752	253	0.0565202	NA
BMI	104	MTCH2	European sex combined	rs3817334	11	rs141088618	47350415	0.00662688	NA	G/T	0.9908	0.244 (0.059)	3.56e-05	26157	618	0.0220008	rs3817334	0.00662688	0.247 (0.059)	2.91299e-05	different signal
BMI	105	NCAM1	European sex combined	rs1816537	11	rs11214413	112773194	0.0176667	0.049894	A/G	0.1086	0.035 (0.012)	0.00398	42751	226	0.89948	NA
BMI	106	CADM1	European sex combined	rs12286929	11	rs3041776	114944554	NA	NA	I/D	0.5047	0.019 (0.007)	0.01036	42750	249	1	NA
BMI	107	WNK1	European sex combined	rs11611246	12	rs11064530	892953	0.0287307	0.0444021	G/T	0.1791	0.035 (0.011)	0.0009916	42751.9	175	0.17353	NA
BMI	108	SOX5	European sex combined	rs7970953	12	rs116811439	24097678	0.0031529	NA	C/T	0.0102	0.141 (0.049)	0.003928	35980	208	0.817024	NA
BMI	109	PDZRN4	European sex combined	rs1405552	12	rs12312256	41694991	0.00499769	0.000651955	A/G	0.3221	0.033 (0.009)	0.0003553	41035.9	227	0.0806531	NA
BMI	110	BCDIN3D	European sex combined	rs7138803	12	rs10783321	50249603	0.0287307	0.300662	T/C	0.8681	0.036 (0.011)	0.001306	42751	156	0.203736	NA
BMI	111	Intergenic	European sex combined	rs10777237	12	rs150362046	90595161	0.0151976	NA	C/A	0.0078	0.216 (0.068)	0.00145	21489	161	0.23345	NA
BMI	112	BRAP	European sex combined	rs11065987	12	rs12302800	112160173	0.00315425	NA	C/T	0.879	0.038 (0.012)	0.001597	42751	455	0.726635	NA
BMI	113	TRAFD1	European sex combined	rs17630235	12	rs12302800	112160173	0.00315425	NA	C/T	0.879	0.038 (0.012)	0.001597	42751	436	0.696292	NA
BMI	114	TPCN1	European sex combined	rs729062	12	rs112215480	113753854	0.000366824	0.00507312	G/C	0.0213	0.112 (0.038)	0.003206	27641	192	0.615552	NA
BMI	115	CLIP1	European sex combined	rs11057405	12	rs182495564	122655283	8.88297e-06	NA	C/T	0.9894	0.127 (0.045)	0.004624	34848	341	1	NA
BMI	116	GALNT9	European sex combined	rs11247009	12	rs28483478	132937793	0.000447436	6.67081e-05	T/G	0.2698	0.039 (0.014)	0.005604	22177	266	1	NA
BMI	117	MTIF3	European sex combined	rs12016871	13	rs112713949	28061932	NA	NA	C/T	0.98	0.078 (0.028)	0.005898	42527	225	1	NA
BMI	118	FLT3	European sex combined	rs2504236	13	rs73436965	28597359	0.0332704	0.0181038	C/T	0.7684	0.024 (0.009)	0.006614	42751	92	0.608488	NA
BMI	119	OLFM4	European sex combined	rs12429545	13	rs61950321	54056263	4.98019e-05	7.62098e-05	A/G	0.0123	0.111 (0.038)	0.003136	40364	323	1	NA
BMI	120	MIR548X2	European sex combined	rs9540493	13	rs73496669	66210093	0.116194	0.0831715	G/T	0.1621	0.027 (0.011)	0.01281	42750	127	1	NA
BMI	121	MIR548A2	All ancestries	rs1441264	13	rs9601157	79579985	0.205367	0.208311	G/A	0.4809	0.02 (0.008)	0.01053	41034.9	192	1	NA
BMI	122	HS6ST3	European sex combined	rs9634489	13	rs658705	96754667	0.00373391	0.0333186	G/C	0.2438	0.034 (0.009)	0.0002276	42750.9	295	0.067142	NA
BMI	123	STXBP6	European sex combined	rs10132280	14	rs35956589	25924078	0.0229222	0.208825	G/A	0.5179	0.033 (0.009)	0.0001166	41036.9	165	0.019239	rs10132280; rs61983381; rs11627916	0.02; 0.009; 0.009	0.031 (0.008)	0.000217132	different signal
BMI	124	PRKD1	European sex combined	rs12885454	14	rs974471	29685328	0.0431527	0.174879	A/G	0.7014	0.032 (0.008)	0.0001001	42749.9	302	0.0302302	rs12885454	0.0431527	0.032 (0.008)	9.89095e-05	different signal
BMI	125	PRKD1	European sex combined	rs11847697	14	rs146584590	30523695	0.00687694	NA	A/G	0.9917	0.205 (0.071)	0.00392	22984	122	0.47824	NA
BMI	126	AKAP6	European sex combined	rs17522122	14	rs9322911	33252284	0.0270221	0.00543796	A/G	0.2921	0.025 (0.009)	0.004043	42750.8	205	0.828815	NA
BMI	127	NRXN3	European sex combined	rs7141420	14	rs17109214	79905862	0.0123797	0.000968683	G/T	0.036	0.083 (0.02)	3.215e-05	42751	321	0.0103202	rs7141420	0.0123797	0.077 (0.02)	9.99249e-05	different signal
BMI	128	BTBD7	European sex combined	rs3783890	14	rs77048189	94087548	0.000226576	NA	G/A	0.0237	0.11 (0.026)	3.363e-05	42526	329	0.0110643	rs3783890	0.000226576	0.095 (0.026)	0.000208195	different signal
BMI	129	TRAF3	European sex combined	rs7143963	14	rs145723527	103343055	NA	0.000369172	T/C	0.0104	0.18 (0.054)	0.0009138	27918	297	0.271399	NA
BMI	130	KLC1	European sex combined	rs709400	14	rs191323156	103896451	0.00305851	NA	T/G	0.9855	0.109 (0.035)	0.002016	41934	446	0.899136	NA
BMI	131	DMXL2	European sex combined	rs3736485	15	rs79559631	52015416	0.166646	NA	T/C	0.1049	0.045 (0.012)	0.0001999	42751	317	0.0633683	NA
BMI	132	MAP2K5	European sex combined	rs16951275	15	rs61101319	68053581	0.473426	0.978445	I/D	0.7391	0.036 (0.008)	1.746e-05	42752	365	0.0063729	rs16951275; rs28742003	0.47; 0.15	0.011 (0.006)	0.0560996	same signal
BMI	133	LOC100287559	All ancestries	rs7164727	15	rs7176235	72999104	0.371307	0.789447	G/A	0.3658	0.026 (0.008)	0.0007238	42751	174	0.125941	NA
BMI	134	FAM108C1	European sex combined	rs12593036	15	rs4778619	80998513	0.00627842	0.0226921	T/C	0.8954	0.035 (0.012)	0.002938	42681	131	0.384878	NA
BMI	135	MCTP2	European sex combined	rs7181659	15	rs78683624	95253099	0.0125894	NA	C/T	0.9718	0.057 (0.026)	0.02845	42751	81	1	NA
BMI	136	AXIN1	European sex combined	rs11866815	16	rs7204164	324837	0.0150554	0.00275644	A/G	0.9772	0.101 (0.035)	0.003521	39044	278	0.978838	NA
BMI	137	NLRC3	European sex combined	rs758747	16	rs1878931	3450907	0.000142928	0.0458466	G/C	0.3903	0.034 (0.008)	5.795e-06	41934	347	0.00201087	rs758747	0.000142928	0.036 (0.007)	2.14076e-06	different signal
BMI	138	GPRC5B	European sex combined	rs12446632	16	rs148641872	19742895	0.000376561	NA	A/G	0.01	0.21 (0.073)	0.003996	22369	289	1	NA
BMI	139	SBK1	European sex combined	rs2650492	16	rs62036598	28757961	0.149759	0.10834	A/G	0.0283	0.168 (0.038)	8.456e-06	22815	415	0.00350924	rs2650492; rs2726034	0.15; 0.001	0.165 (0.038)	1.11584e-05	different signal
BMI	140	ATP2A1	European sex combined	rs3888190	16	rs62036598	28757961	0.0390399	0.269541	A/G	0.0283	0.168 (0.038)	8.456e-06	22815	419	0.00354306	rs3888190; rs12446589	0.04; 0.192	0.164 (0.038)	1.22493e-05	different signal
BMI	141	INO80E	European sex combined	rs4787491	16	rs61764202	30134679	0.147944	0.452809	C/T	0.6849	0.037 (0.009)	6.329e-05	38904.9	281	0.0177845	rs4787491	0.147944	0.024 (0.008)	0.00400036	same signal
BMI	142	KAT8	European sex combined	rs9925964	16	rs73534292	30586140	0.00564589	NA	G/A	0.04	0.049 (0.019)	0.01234	42750	415	1	NA
BMI	143	CBLN1	All ancestries	rs2080454	16	rs2355902	49109148	0.000478355	0.0064575	T/A	0.2112	0.033 (0.009)	0.0001765	42750	194	0.034241	rs2080454	0.000478355	0.028 (0.009)	0.00110269	different signal
BMI	144	FTO	European sex combined	rs1558902	16	rs17817964	53828066	0.884326	0.937408	T/C	0.1165	0.067 (0.011)	5.481e-09	42750	91	4.98771e-07	rs1558902; rs1121980	0.88; 0.036			same signal
BMI	145	NFAT5	European sex combined	rs889398	16	rs114274488	69597709	0.00584795	NA	G/A	0.9824	0.126 (0.034)	0.0002353	42750	350	0.082355	NA
BMI	146	SMG6	All ancestries	rs9914578	17	rs186166559	2165114	0.00954712	NA	A/G	0.9916	0.172 (0.06)	0.004169	27403	270	1	NA
BMI	147	RABEP1	European sex combined	rs1000940	17	rs55739730	5149781	0.000753957	0.191638	G/A	0.9159	0.044 (0.014)	0.001416	42751	309	0.437544	NA
BMI	148	KCNJ12	European sex combined	rs4986044	17	rs201034216	21206589	0.000388559	NA	A/G	0.9595	0.087 (0.03)	0.00331	23573	217	0.71827	NA
BMI	149	GGNBP2	European sex combined	rs12150665	17	rs181169502	34874391	0.0118322	0.120003	G/A	0.2125	0.047 (0.011)	3.579e-05	38904.9	201	0.00719379	rs12150665	0.0118322	0.048 (0.011)	2.26833e-05	different signal
BMI	150	ITGB3	European sex combined	rs11652097	17	rs139128868	45383646	NA	NA	D/I	0.0357	0.081 (0.025)	0.001498	40618	326	0.488348	NA
BMI	151	SKAP1	European sex combined	rs6504108	17	rs151258619	46481159	0.0431901	NA	T/C	0.9856	0.099 (0.034)	0.003822	41013	398	1	NA
BMI	152	unknown	European sex combined	rs17631394	17	rs35553988	61564046	0.00758996	NA	G/T	0.9742	0.098 (0.027)	0.0003519	42750	373	0.131259	NA
BMI	153	KCNJ2	European sex combined	rs312750	17	rs115931223	68452903	0.00557817	0.0270289	C/T	0.0362	0.068 (0.02)	0.000778	42750	212	0.164936	NA
BMI	154	RPTOR	European sex combined	rs12940622	17	rs143977024	78664304	0.0133738	NA	G/A	0.984	0.111 (0.03)	0.0002523	42525	289	0.0729147	NA
BMI	155	C18orf8	European sex combined	rs1808579	18	rs1615035	21178845	0.0308576	0.350275	A/G	0.4834	0.023 (0.007)	0.00238	42750.9	307	0.73066	NA
BMI	156	LOC284260	European women	rs7239883	18	rs34956214	39998578	0.0286	0.247	I/D	0.8013	0.044 (0.012)	0.000128	26193	225	0.0288	rs7239883	0.0286	0.042 (0.011)	0.000169886	different signal
BMI	157	SYT4	European sex combined	rs7231852	18	rs192373500	40975181	0.00464057	NA	G/A	0.9734	0.071 (0.025)	0.004989	42751	321	1	NA
BMI	158	GRP	European sex combined	rs7243357	18	rs4245280	56902134	0.0619213	0.147152	C/T	0.336	0.035 (0.009)	7.036e-05	38902.9	155	0.0109058	rs7243357; rs72956142	0.06; 0.197	0.03 (0.008)	0.000336992	different signal
BMI	159	MC4R	European sex combined	rs6567160	18	rs6567160	57829135	1	1	C/T	0.1969	0.062 (0.009)	2.742e-11	42750	173	4.74366e-09	rs6567160	1	same SNP		same signal
BMI	160	PGPEP1	European sex combined	rs17724992	19	rs147852371	18430005	0.188645	NA	T/C	0.9909	0.186 (0.062)	0.002465	31430	94	0.23171	NA
BMI	161	CCNE1	European sex combined	rs17513613	19	rs57018253	30239543	0.00348342	0.0634394	G/A	0.2786	0.038 (0.01)	0.0001989	41035.9	237	0.0471393	rs17513613	0.00348342	0.037 (0.01)	0.000198069	different signal
BMI	162	ZNF536	European sex combined	rs33439	19	rs75584742	30948089	0.0583164	0.0366994	C/A	0.9151	0.043 (0.014)	0.001688	42751	115	0.19412	NA
BMI	163	KCTD15	European sex combined	rs29941	19	rs150969002	34332406	6.80974e-05	NA	C/T	0.9786	0.102 (0.027)	0.0001119	42750	141	0.0157779	rs29941	6.80974e-05	0.1 (0.026)	0.000147709	different signal
BMI	164	TOMM40	European sex combined	rs2075650	19	rs200690951	45414139	NA	NA	D/I	0.9764	0.108 (0.032)	0.0007173	40619	158	0.113333	NA
BMI	165	QPCTL	European sex combined	rs2287019	19	rs12611237	46168667	0.634736	0.117217	A/G	0.9112	0.051 (0.015)	0.0004422	40619.9	229	0.101264	NA
BMI	166	ZC3H4	European sex combined	rs3810291	19	rs112832365	47744935	0.00152018	NA	T/C	0.01	0.217 (0.07)	0.002043	23168	232	0.473976	NA
BMI	167	MACROD2	European sex combined	rs175804	20	rs16996644	15813475	0.809597	0.988301	G/C	0.1536	0.038 (0.01)	0.0001781	42684	142	0.0252902	rs175804; rs7268466	0.81; 0.055	0.008 (0.004)	0.0748706	same signal
BMI	168	ZFP64	European women	rs6091540	20	rs77544971	50805282	0.012	0.05	T/C	0.2724	0.03 (0.01)	0.004187	26191.9	314	1.31472	NA
BMI	169	ETS2	All ancestries	rs2836754	21	rs11701433	40296411	0.0718401	0.57927	T/C	0.5737	0.025 (0.008)	0.002843	41037.9	79	0.224597	NA
BMI	170	TNRC6B	European sex combined	rs4820408	22	rs190502052	40583787	0.00027818	NA	A/G	0.9891	0.156 (0.046)	0.0007763	37333	333	0.258508	NA
WHRadjBMI	1	SPAG17	European sex combined; secondary signal	rs12731372	1	rs1575620	119001520	6.17712e-05	0.082057	C/T	0.2577	0.037 (0.012)	0.002023	20384	177	0.358071	NA
WHRadjBMI	2	TBX15-WARS2	European sex combined	rs2645294	1	rs10923754	119668640	0.417035	0.216356	C/T	0.3721	0.041 (0.01)	6.9e-05	20383	318	0.021942	rs2645294	0.417035	0.028 (0.009)	0.0014702	same signal
WHRadjBMI	3	DCST2	European women	rs905938	1	rs12096640	154958067	0.0291622	0.0851776	C/T	0.6501	0.049 (0.012)	4.43e-05	15601	212	0.0093916	rs905938	0.02916	-0.048 (0.012)	5.52127e-05	different signal
WHRadjBMI	4	GORAB	European women	rs10919388	1	rs77162616	170333250	0.4227	0.671	i/d	0.805	0.063 (0.016)	5.12e-05	15601	250	0.0128	rs10919388	0.4227	-0.033 (0.012)	0.00627853	same signal
WHRadjBMI	5	DNM3-PIGC	European sex combined	rs714515	1	rs180703840	172456729	0.000631892	NA	G/A	0.9974	0.551 (0.164)	0.0007997	10900	159	0.127152	NA
WHRadjBMI	6	LYPLAL1	European women	rs2820443	1	rs112583952	219662519	0.00147601	6.07167e-05	A/G	0.991	0.331 (0.094)	0.000456	11845	263	0.119928	NA
WHRadjBMI	7	MEIS1	European sex combined; secondary signal	rs1385167	2	rs190336207	66308018	0.000391816	NA	G/A	0.9896	0.208 (0.064)	0.001252	15153	210	0.26292	NA
WHRadjBMI	8	MEIS1	European sex combined	rs2300481	2	rs13003701	66791480	0.00885	0.124812	C/G	0.1433	0.046 (0.016)	0.003431	20383	88	0.301928	NA
WHRadjBMI	9	ETAA1	European sex combined	rs2860517	2	rs18122	67654434	0.00103895	0.0129164	G/A	0.1747	0.061 (0.013)	4.583e-06	20317	245	0.00112283	rs2860517	0.00103895	0.062 (0.013)	3.21346e-06	different signal
WHRadjBMI	10	GRB14-COBLL1	European women	rs10195252	2	rs10187501	165532454	0.648569	0.775995	A/G	0.3832	0.05 (0.012)	3.44e-05	15601	244	0.0083936	rs10195252	0.648569	0.014 (0.007)	0.0421878	same signal
WHRadjBMI	11	CALCRL	European sex combined	rs1569135	2	rs112915282	187814442	NA	NA	D/I	0.6915	0.042 (0.011)	0.0002176	20383	401	0.0872576	NA
WHRadjBMI	12	PPARG	European women	rs17819328	3	rs9868779	12483814	0.0022397	NA	A/G	0.7665	0.058 (0.014)	2.75e-05	15601	295	0.0081125	rs17819328	0.00223	0.053 (0.014)	0.00010633	different signal
WHRadjBMI	13	PBRM1	European sex combined	rs2276824	3	rs11710485	52530976	0.0472249	0.00044652	G/A	0.7709	0.046 (0.012)	0.0002419	20364	373	0.0902287	NA
WHRadjBMI	14	ADAMTS9	European women	rs2371767	3	rs66815886	64703394	0.77815	0.96954	G/T	0.4565	0.079 (0.012)	7.99e-12	15601	223	1.78177e-09	rs2371767	0.778	-0.017 (0.005)	0.000875796	same signal
WHRadjBMI	15	PLXND1	European women	rs10804591	3	rs11915828	129604032	0.0377693	NA	G/C	0.0948	0.084 (0.02)	3.63e-05	15600	307	0.0111441	rs10804591	0.03776	-0.092 (0.020)	3.65786e-06	different signal
WHRadjBMI	16	LEKR1	European sex combined	rs17451107	3	rs13072987	156827444	7.97173e-05	0.0454871	C/T	0.6934	0.031 (0.012)	0.01116	20382	114	1	NA
WHRadjBMI	17	NMU	European women	rs3805389	4	rs28709817	56251207	0.333557	NA	T/C	0.9522	0.088 (0.028)	0.00185	15601	286	0.5291	NA
WHRadjBMI	18	FAM13A	European women	rs9991328	4	rs2869948	89721332	0.752091	1	C/T	0.5315	0.057 (0.012)	1.47e-06	15600	216	0.00031752	rs9991328	0.75209	-0.018 (0.006)	0.00292317	same signal
WHRadjBMI	19	SPATA5-FGF2	European sex combined	rs303084	4	rs150405332	123936092	0.00286186	NA	C/T	0.0169	0.121 (0.044)	0.005853	19568	308	1	NA
WHRadjBMI	20	HHIP	European sex combined	rs11947381	4	rs139516594	145355011	NA	0.00576784	A/G	0.0036	0.65 (0.145)	7.526e-06	12414	376	0.00282978	rs11947381; rs2035901	0.01; 0.003	0.647 (0.145)	8.27407e-06	different signal
WHRadjBMI	21	MAP3K1	European women	rs9687846	5	rs191112512	55824821	0.0048766	NA	A/T	0.0193	0.145 (0.046)	0.00169	15092	104	0.17576	NA
WHRadjBMI	22	TNFAIP3-HSD17B4	European women	rs1045241	5	rs11455212	118668740	NA	NA	d/i	0.7255	0.047 (0.013)	0.000228	15601	255	0.05814	NA
WHRadjBMI	23	CPEB4	European sex combined	rs7705502	5	rs189752655	173537741	0.000156274	NA	G/A	0.991	0.205 (0.07)	0.00319	14088	232	0.74008	NA
WHRadjBMI	24	FGFR4	European sex combined	rs6556301	5	rs188545405	176772799	0.00301801	0.0266237	T/C	0.0124	0.201 (0.062)	0.001233	19320	277	0.341541	NA
WHRadjBMI	25	LY86	European sex combined	rs1294410	6	rs181023288	6751382	0.000603129	NA	T/C	0.996	0.436 (0.13)	0.0007936	11427	123	0.0976128	NA
WHRadjBMI	26	BTNL2	European sex combined	rs7759742	6	rs115433492	32239024	NA	NA	C/A	0.3346	0.036 (0.015)	0.01693	10412	145	1	NA
WHRadjBMI	27	HMGA1	European women	rs1776897	6	rs186343985	34291758	0.000583078	NA	G/A	0.0044	0.425 (0.127)	0.000803	11313	226	0.181478	NA
WHRadjBMI	28	VEGFA	European women	rs1358980	6	rs11967262	43760327	0.863013	0.849137	G/C	0.2068	0.044 (0.015)	0.00233	15600	75	0.17475	NA
WHRadjBMI	29	RSPO3	European sex combined	rs1936805	6	rs2745358	127391470	0.212178	0.111551	A/G	0.4897	0.044 (0.011)	2.687e-05	20383	270	0.0072549	rs1936805	0.111551	0.038 (0.01)	0.000159708	different signal
WHRadjBMI	30	CITED2	European sex combined	rs668459	6	rs140056898	139855362	0.00894134	0.00169502	C/G	0.0122	0.158 (0.057)	0.005705	16918	134	0.76447	NA
WHRadjBMI	31	ITGB8	European sex combined	rs4721902	7	rs149793267	20427189	0.0233952	NA	T/C	0.9842	0.128 (0.043)	0.002975	20384	135	0.401625	NA
WHRadjBMI	32	NFE2L3	European sex combined	rs10245353	7	rs147926836	25922998	0.00213018	NA	G/A	0.9605	0.088 (0.029)	0.002057	20384	144	0.296208	NA
WHRadjBMI	33	SNX10	European women	rs1534696	7	rs1534696	26397239	1	1	C/A	0.3919	0.047 (0.012)	8.08e-05	15570	198	0.0159984	rs1534696	1	same SNP		same signal
WHRadjBMI	34	HOXA11	European sex combined	rs7801581	7	rs75584603	27264718	NA	0.0385063	C/G	0.0049	0.396 (0.118)	0.0007974	13653	124	0.0988776	NA
WHRadjBMI	35	LAMB1	European sex combined	rs4727695	7	rs111506803	107616365	0.000889475	NA	T/C	0.9835	0.133 (0.048)	0.005954	19692	84	0.500136	NA
WHRadjBMI	36	WNT2	European sex combined	rs38902	7	rs11760825	116911538	0.138604	0.332039	T/C	0.3462	0.032 (0.011)	0.002886	20384	155	0.44733	NA
WHRadjBMI	37	KLF14	European women	rs6971365	7	rs12666195	130463184	0.0754317	0.30978	G/C	0.0922	0.081 (0.025)	0.00136	15600	196	0.26656	NA
WHRadjBMI	38	NKX2-6	European women	rs7830933	8	rs11402124	23561226	NA	NA	d/i	0.0896	0.071 (0.024)	0.00289	15600	135	0.39015	NA
WHRadjBMI	39	MSC	European sex combined	rs12679556	8	rs36092019	72390051	0.0165461	0.049516	G/A	0.8977	0.044 (0.017)	0.009739	20382	134	1	NA
WHRadjBMI	40	PTPDC1	All ancestry sex combined	rs2398893	9	rs138610976	96765872	5.61448e-05	NA	A/G	0.9849	0.251 (0.061)	4.08e-05	17097	238	0.0097104	rs2398893	5.61448e-05	0.250 (0.061)	4.24169e-05	different signal
WHRadjBMI	41	ABCA1	European sex combined	rs10991437	9	rs188816612	107711973	0.000136105	NA	C/A	0.0061	0.274 (0.086)	0.001422	13750	206	0.292932	NA
WHRadjBMI	42	ARHGAP12	European sex combined	rs7081678	10	rs74813554	31988887	0.000137291	0.00152283	G/A	0.9897	0.211 (0.07)	0.002428	17129	181	0.439468	NA
WHRadjBMI	43	SFXN2	European women	rs7917772	10	rs59059318	104312086	NA	NA	d/i	0.0229	0.166 (0.046)	0.000339	15601	373	0.126447	NA
WHRadjBMI	44	EEF1G	European sex combined	rs1061093	11	rs112964250	62335329	0.0179886	NA	T/C	0.0651	0.074 (0.022)	0.0008261	20383	174	0.143741	NA
WHRadjBMI	45	MACROD1-VEGFB	European women	rs11231693	11	rs117153959	63826151	0.00926116	0.00239613	C/T	0.9845	0.323 (0.096)	0.000767	11846	253	0.194051	NA
WHRadjBMI	46	CNTN5	European women	rs1394461	11	rs185738941	99251995	0.00281158	NA	G/A	0.9961	0.527 (0.142)	0.000201	10954	216	0.043416	rs1394461	0.00281	-0.524 (0.142)	0.000218279	different signal
WHRadjBMI	47	ITPR2-SSPN	European sex combined	rs10842707	12	rs149617655	26463728	0.0054584	0.0346414	G/C	0.0042	0.602 (0.164)	0.000254	11659	121	0.030734	rs10842707; rs11048456	0.03; 0.00009	0.58 (0.164)	0.000401285	different signal
WHRadjBMI	48	HOXC4-HOXC5-HOXC6	European sex combined; secondary signal	rs2071449	12	rs115789957	54412565	0.00877137	NA	C/T	0.9546	0.112 (0.029)	0.000118	20382	140	0.01652	rs2071449	0.00877	-0.110 (0.029)	0.00016574	different signal
WHRadjBMI	49	CCDC92	European sex combined	rs4765219	12	rs143031303	124384763	0.00673462	NA	G/T	0.0121	0.2 (0.054)	0.0001878	16520	332	0.0623496	NA
WHRadjBMI	50	GPC6	European men	rs319564	13	rs9523924	93765210	0.0994031	0.16912	A/G	0.7129	0.069 (0.023)	0.003202	4772	254	0.813308	NA
WHRadjBMI	51	RPS6KA5	European women	rs7492628	14	rs117344464	91452939	0.00496541	0.00759313	C/T	0.0033	0.474 (0.149)	0.00151	9845	242	0.36542	NA
WHRadjBMI	52	KLF13	European sex combined	rs8042543	15	rs75356640	31697284	0.334633	0.0488611	A/G	0.9638	0.139 (0.035)	6.548e-05	20383	195	0.0127686	rs8042543	0.0488611	0.123 (0.033)	0.000217056	different signal
WHRadjBMI	53	RFX7	European sex combined	rs8030605	15	rs72475916	56777157	NA	NA	G/A	0.9968	0.732 (0.202)	0.0002828	10805	332	0.0938896	NA
WHRadjBMI	54	SMAD6	European sex combined	rs1440372	15	rs6494594	66979812	0.0492686	0.00600535	C/G	0.4657	0.046 (0.011)	4.098e-05	20383	111	0.00454878	rs1440372; rs2439387	0.01; 0.00002	0.044 (0.011)	6.70496e-05	different signal
WHRadjBMI	55	NEO1	European sex combined	rs11072405	15	rs189143180	73382158	NA	0.0134539	G/A	0.0119	0.236 (0.055)	1.579e-05	17362	316	0.00498964	rs11072405	0.0134539	0.233 (0.055)	2.01509e-05	different signal
WHRadjBMI	56	CMIP	European women	rs2925979	16	rs2925979	81534790	1	1	T/C	0.3105	0.057 (0.013)	1.1e-05	15601	138	0.001518	rs2925979	1	same SNP		same signal
WHRadjBMI	57	PEMT	European sex combined	rs4646404	17	rs147906381	17471374	0.0212361	0.0236899	I/D	0.2522	0.05 (0.012)	2.155e-05	20383	261	0.00562455	rs4646404	0.0236899	0.047 (0.012)	5.00908e-05	different signal
WHRadjBMI	58	KCNJ2	European women	rs8066985	17	rs75682471	68424496	0.0971172	0	T/C	0.9042	0.075 (0.02)	0.000227	15600	258	0.058566	NA
WHRadjBMI	59	BCL2	European women	rs12454712	18	rs72943074	60878863	NA	0.0098	G/A	0.0052	0.431 (0.164)	0.00856	8994	88	0.75328	NA
WHRadjBMI	60	JUND	European sex combined	rs12608504	19	rs112119112	18350243	0.0158402	NA	C/G	0.0047	0.33 (0.115)	0.00397	13135	214	0.84958	NA
WHRadjBMI	61	CEBPA	European sex combined	rs4081724	19	rs202073451	33987742	NA	NA	D/I	0.0302	0.118 (0.033)	0.0003014	20383	226	0.0681164	NA
WHRadjBMI	62	BMP2	European sex combined	rs979012	20	rs77797661	6599701	0.00308373	NA	A/C	0.984	0.151 (0.05)	0.002526	19569	177	0.447102	NA
WHRadjBMI	63	GDF5	European men	rs224333	20	rs59251300	34345169	0.00989382	NA	C/A	0.8721	0.126 (0.034)	0.000178	4782	474	0.084372	NA
WHRadjBMI	64	EYA2	European sex combined	rs6090583	20	rs6012061	45506829	0.0309488	0.0370509	A/G	0.0964	0.06 (0.018)	0.0008454	20384	184	0.155554	NA
WHRadjBMI	65	ZNRF3-KREMEN1	European sex combined	rs2294239	22	rs4055	29352495	0.00200308	0.237999	A/C	0.9591	0.09 (0.026)	0.0005564	20383	242	0.134649	NA
AA: African ancestry; AFR: 1000 Genomes African; BMI: body mass index; CEU: 1000 Genomes Utah Residents (CEPH) with Northern and Western Ancestry; Chr: chromosome; EA: European ancestry; EAF:effect allele frequency; Eff SNPs: effective number of SNPs; Plocus: locus-wide P value; SE: standard error; WHRadjBMI: waist-to-hip ratio adjusted for BMI
a Conditional analysis of AA lead regional SNPs on EA lead SNPs was performed when Plocus < 0.05
