# Supplementary material for: Discovery and fine-mapping of adiposity loci using high density imputation of genome-wide association studies in individuals of African ancestry: African Ancestry Anthropometry Genetics Consortium
Source: PLoS Genet. 2017 Apr 21;13(4):e1006719. doi: 10.1371/journal.pgen.1006719 (PMC5419579; doi:10.1371/journal.pgen.1006719)
Supplement: S14 Table — (XLSX) [file pgen.1006719.s025.xlsx]

## Sheet: S14 Table
S14 Table. Functional characterization of variants in tractable credible sets in meta-analysis of African and European ancestry GWAS
African Ancestry and Europeans 1000 Genomes								Annotation
Trait	LocusID	Loci	Lead variant	Chr	Position	Variant in credible set	Posterior probability	Regulome DB Score a	GERP b	SiPhy c	Promoter Histone markers d	Enhancer histone markers d	Dnase (Tissue or cell lines) d	Protein bound d	Motfis changes d	eQTL (GTEx2015_V6) e	dbSNP functional annotion
BMI	15	SEC16B	rs543874	1	177889480	rs543874	1
BMI	18	TMEM18	rs13021737	2	632348	rs13021737	0.596426
BMI	18	TMEM18	rs13021737	2	635721	rs6755502	0.295241
BMI	18	TMEM18	rs13021737	2	625029	rs7576624	0.0334748
BMI	18	TMEM18	rs13021737	2	624678	rs2903492	0.0243993
BMI	18	TMEM18	rs13021737	2	630323	rs6725549	0.0172386
BMI	18	TMEM18	rs13021737	2	635200	rs6734363	0.0142658	2c	No	No	+	+	5	3	2
BMI	18	TMEM18	rs13021737	2	629510	rs6743060	0.00691431
BMI	18	TMEM18	rs13021737	2	621461	rs6548237	0.00659579
BMI	19	ADCY3	rs10182181	2	25150296	rs10182181	0.722981	1f	No	No					2	ADCY3 (Artery_Tibial, Cells_EBV-transformed_lymphocytes, Nerve_Tibial, Whole_Blood); RP11-443B20.1 (Artery_Tibial, Cells_EBV-transformed_lymphocyte, Nerve_Tibial, Whole_Blood); DNAJC27-AS1 (Esophagus_Muscularis, Nerve_Tibial); DNAJC27 (Whole_Blood)
BMI	19	ADCY3	rs10182181	2	25150116	rs6752378	0.256976	1f	No	No	+	+	5		4	ADCY3 (Artery_Tibial, Cells_EBV-transformed_lymphocytes, Nerve_Tibial, Whole_Blood); RP11-443B20.1 (Artery_Tibial, Cells_EBV-transformed_lymphocyte, Nerve_Tibial, Whole_Blood); DNAJC27-AS1 (Esophagus_Muscularis, Nerve_Tibial); DNAJC27 (Whole_Blood)
BMI	19	ADCY3	rs10182181	2	25141538	rs11676272	0.0199418	1f	Yes	Yes	+	+	2		3	ADCY3 (Artery_Tibial, Cells_EBV-transformed_lymphocytes, Nerve_Tibial, Whole_Blood); RP11-443B20.1 (Artery_Tibial, Cells_EBV-transformed_lymphocyte, Nerve_Tibial, Whole_Blood); DNAJC27-AS1 (Esophagus_Muscularis, Nerve_Tibial); DNAJC27 (Whole_Blood)	nonsynonymous
BMI	47	ETV5	rs1516725	3	185824004	rs1516725	0.253921										intronic
BMI	47	ETV5	rs1516725	3	185834290	rs7647305	0.216725
BMI	47	ETV5	rs1516725	3	185818882	rs4234589	0.164781										intronic
BMI	47	ETV5	rs1516725	3	185831474	rs55835921	0.0841836
BMI	47	ETV5	rs1516725	3	185830849	rs57527860	0.0628315
BMI	47	ETV5	rs1516725	3	185830488	rs55742087	0.0584074	2b	No	No		+	1	1	5
BMI	47	ETV5	rs1516725	3	185834499	rs9816226	0.0542975
BMI	47	ETV5	rs1516725	3	185798025	rs77805826	0.0316263										intronic
BMI	47	ETV5	rs1516725	3	185814642	rs6809651	0.0224747										intronic
BMI	47	ETV5	rs1516725	3	185828465	rs73052033	0.0105973	2b	No	No	+	+	6		3
BMI	47	ETV5	rs1516725	3	185832414	rs73052046	0.00908644
BMI	47	ETV5	rs1516725	3	185812169	rs80080062	0.00654951										intronic
BMI	47	ETV5	rs1516725	3	185802628	rs76880877	0.00444572										intronic
BMI	47	ETV5	rs1516725	3	185803532	rs112545201	0.00426842										intronic
BMI	47	ETV5	rs1516725	3	185804583	rs57912727	0.00393492										intronic
BMI	47	ETV5	rs1516725	3	185810481	rs75160594	0.00377817										intronic
BMI	49	GNPDA2	rs10938397	4	45182527	rs10938397	0.588805
BMI	49	GNPDA2	rs10938397	4	45175691	rs13130484	0.292123
BMI	49	GNPDA2	rs10938397	4	45179883	rs12641981	0.119047
BMI	53	HHIP	rs11727676	4	145659064	rs11727676	0.945282										synonymous
BMI	53	HHIP	rs11727676	4	145621328	rs75686861	0.0303392										intronic
BMI	53	HHIP	rs11727676	4	145722862	rs11933087	0.00655168
BMI	53	HHIP	rs11727676	4	145511040	rs11724319	0.0025009
BMI	53	HHIP	rs11727676	4	145738397	rs4835192	0.00227592
BMI	53	HHIP	rs11727676	4	145740898	rs2353940	0.00207228
BMI	53	HHIP	rs11727676	4	145574844	rs1812175	0.00089199										intronic
BMI	53	HHIP	rs11727676	4	145631568	rs149899782	0.000725571	2b	No	Yes		+	17	7	2		intronic
BMI	61	GALNT10	rs1366219	5	153545698	rs1366219	0.29549
BMI	61	GALNT10	rs1366219	5	153543466	rs7708584	0.233412
BMI	61	GALNT10	rs1366219	5	153548206	rs2099044	0.214724
BMI	61	GALNT10	rs1366219	5	153544512	rs4958702	0.144965
BMI	61	GALNT10	rs1366219	5	153546427	rs7724430	0.0382759
BMI	61	GALNT10	rs1366219	5	153538241	rs7719067	0.0360914
BMI	61	GALNT10	rs1366219	5	153540025	rs4569924	0.0174067
BMI	61	GALNT10	rs1366219	5	153546492	rs75512388	0.00408504
BMI	61	GALNT10	rs1366219	5	153537893	rs7715256	0.00402794
BMI	61	GALNT10	rs1366219	5	153518766	rs815611	0.00277791
BMI	66	TFAP2B	rs4715213	6	50911091	rs4715213	0.373419
BMI	66	TFAP2B	rs4715213	6	50896630	rs12529728	0.315459
BMI	66	TFAP2B	rs4715213	6	50897251	rs4715210	0.179326
BMI	66	TFAP2B	rs4715213	6	50845490	rs2207139	0.0549652
BMI	66	TFAP2B	rs4715213	6	50798526	rs2206277	0.0428251										intronic
BMI	66	TFAP2B	rs4715213	6	50865820	rs943005	0.0272931
BMI	89	LINGO2	rs10968576	9	28414339	rs10968576	0.647053										intronic
BMI	89	LINGO2	rs10968576	9	28412078	rs2183824	0.0726544										intronic
BMI	89	LINGO2	rs10968576	9	28414625	rs17770336	0.0487131										intronic
BMI	89	LINGO2	rs10968576	9	28412375	rs2183825	0.0375687										intronic
BMI	89	LINGO2	rs10968576	9	28413461	rs16912921	0.0340905										intronic
BMI	89	LINGO2	rs10968576	9	28411264	rs17770163	0.0314428										intronic
BMI	89	LINGO2	rs10968576	9	28418511	rs13288841	0.0301982										intronic
BMI	89	LINGO2	rs10968576	9	28410903	rs13285209	0.0294756										intronic
BMI	89	LINGO2	rs10968576	9	28410996	rs1412235	0.0285393										intronic
BMI	89	LINGO2	rs10968576	9	28411949	rs2150854	0.0252891										intronic
BMI	89	LINGO2	rs10968576	9	28415512	rs10968577	0.00684234										intronic
BMI	91	TLR4	rs1928295	9	120378483	rs1928295	0.980207
BMI	91	TLR4	rs1928295	9	120362838	rs1252008	0.00145667
BMI	91	TLR4	rs1928295	9	120406009	rs12001662	0.00112507
BMI	91	TLR4	rs1928295	9	120380486	rs9299255	0.00102229
BMI	91	TLR4	rs1928295	9	120371534	rs7047007	0.00100615
BMI	91	TLR4	rs1928295	9	120374908	rs1013985	0.00097082
BMI	91	TLR4	rs1928295	9	120382927	rs9409189	0.000893418
BMI	91	TLR4	rs1928295	9	120389052	rs4443733	0.000845484
BMI	91	TLR4	rs1928295	9	120398403	rs10759928	0.000757637
BMI	91	TLR4	rs1928295	9	120364851	rs9408901	0.000679451
BMI	91	TLR4	rs1928295	9	120340216	rs10759925	0.00054565
BMI	91	TLR4	rs1928295	9	120378964	rs9408902	0.00054357
BMI	95	GRID1	rs7899106	10	87410904	rs7899106	0.678952										intronic
BMI	95	GRID1	rs7899106	10	87410622	rs17105752	0.217254										intronic
BMI	95	GRID1	rs7899106	10	87409973	rs11201716	0.0275896										intronic
BMI	95	GRID1	rs7899106	10	87408834	rs73341071	0.0186689										intronic
BMI	95	GRID1	rs7899106	10	87409335	rs73326604	0.0182412	2b	Yes	Yes		+	5		2		intronic
BMI	95	GRID1	rs7899106	10	87410805	rs76635691	0.0162492										intronic
BMI	95	GRID1	rs7899106	10	87408672	rs11201713	0.00886252										intronic
BMI	95	GRID1	rs7899106	10	87408899	rs12269171	0.00423182										intronic
BMI	98	TCF7L2	rs7903146	10	114758349	rs7903146	0.876807										intronic
BMI	98	TCF7L2	rs7903146	10	114754071	rs34872471	0.0572098										intronic
BMI	98	TCF7L2	rs7903146	10	114754784	rs35198068	0.0532094										intronic
BMI	98	TCF7L2	rs7903146	10	114767771	rs4132670	0.00536377										intronic
BMI	102	BDNF	rs10501087	11	27670108	rs10501087	0.357533
BMI	102	BDNF	rs10501087	11	27684517	rs11030104	0.282497
BMI	102	BDNF	rs10501087	11	27702383	rs16917237	0.144679
BMI	102	BDNF	rs10501087	11	27679916	rs6265	0.121385										synonymous
BMI	102	BDNF	rs10501087	11	27700125	rs7103411	0.0349255
BMI	102	BDNF	rs10501087	11	27728539	rs2030323	0.0110157										intronic
BMI	102	BDNF	rs10501087	11	27683618	rs4923464	0.00845988
BMI	102	BDNF	rs10501087	11	27703480	rs35038967	0.00754379
BMI	102	BDNF	rs10501087	11	27668355	rs16917204	0.00665101
BMI	102	BDNF	rs10501087	11	27672500	rs4923463	0.00650051
BMI	102	BDNF	rs10501087	11	27666984	rs12419948	0.0061391
BMI	102	BDNF	rs10501087	11	27677586	rs11030100	0.00371499
BMI	104	MTCH2	rs3817334	11	47650993	rs3817334	0.572118										intronic
BMI	104	MTCH2	rs3817334	11	47529947	rs7124681	0.408742	1f	No	No	+	+	5		1	ACP2 (Whole_Blood); C1QTNF4 (Adipose_Subcutaneous, Adipose_Visceral_Omentum, Artery_Aorta, Artery_Coronary, Artery_Tibial, Breast_Mammary_Tissue, Cells_Transformed_fibroblasts, Colon_Transverse, Esophagus_Mucosa, Esophagus_Muscularis, Heart_Atrial_Appendage, Heart_Left_Ventricle, Liver, Lung, Muscle_Skeletal, Nerve_Tibial, Skin_Not_Sun_Exposed_Suprapubic, Skin_Sun_Exposed_Lower_leg, Small_Intesti…	intronic
BMI	104	MTCH2	rs3817334	11	47622412	rs11039308	0.0120255
BMI	123	STXBP6	rs10132280	14	25928179	rs10132280	0.996431
BMI	124	PRKD1	rs12885454	14	29736838	rs12885454	0.525892
BMI	124	PRKD1	rs12885454	14	29685328	rs974471	0.183058
BMI	124	PRKD1	rs12885454	14	29681294	rs1569979	0.118767
BMI	124	PRKD1	rs12885454	14	29684521	rs1569980	0.0843609
BMI	124	PRKD1	rs12885454	14	29690513	rs2180454	0.0425502
BMI	124	PRKD1	rs12885454	14	29680331	rs4981693	0.00976054
BMI	124	PRKD1	rs12885454	14	29677727	rs1811859	0.00427142
BMI	124	PRKD1	rs12885454	14	29739935	rs12431909	0.00332797
BMI	124	PRKD1	rs12885454	14	29760177	rs1957109	0.00241089
BMI	124	PRKD1	rs12885454	14	29723614	rs11625899	0.00239885
BMI	124	PRKD1	rs12885454	14	29740239	rs35625199	0.0018982
BMI	124	PRKD1	rs12885454	14	29744968	rs61979093	0.00156572
BMI	124	PRKD1	rs12885454	14	29744629	rs8010624	0.0015428
BMI	124	PRKD1	rs12885454	14	29746964	rs11624759	0.0015428
BMI	124	PRKD1	rs12885454	14	29738282	rs12588402	0.0014055
BMI	124	PRKD1	rs12885454	14	29755829	rs1307812	0.00118488
BMI	124	PRKD1	rs12885454	14	29726942	rs2333486	0.00112872
BMI	124	PRKD1	rs12885454	14	29726517	rs58988574	0.00112872
BMI	124	PRKD1	rs12885454	14	29735179	rs12883651	0.000990517
BMI	124	PRKD1	rs12885454	14	29744532	rs8005994	0.000882482
BMI	127	NRXN3	rs7144011	14	79940383	rs7144011	0.44001										intronic
BMI	127	NRXN3	rs7144011	14	79939993	rs17109256	0.376199										intronic
BMI	127	NRXN3	rs7144011	14	79899454	rs7141420	0.181105										intronic
BMI	132	MAP2K5	rs16951275	15	68077168	rs16951275	0.24055	2b	No	No	+	+	7	1	1	MAP2K5 (Adipose_Subcutaneous, Adipose_Visceral_Omentum, Artery_Tibial, Breast_Mammary_Tissue, Heart_Atrial_Appendage, Nerve_Tibial, Thyroid, Whole_Blood); SKOR1 (Adipose_Subcutaneous, Muscle_Skeletal, Nerve_Tibial, Skin_Sun_Exposed_Lower_leg, Thyroid).	intronic
BMI	132	MAP2K5	rs16951275	15	68086838	rs2241423	0.227774										intronic
BMI	132	MAP2K5	rs16951275	15	68077630	rs7175517	0.151438										intronic
BMI	132	MAP2K5	rs16951275	15	68076399	rs8025790	0.1104										intronic
BMI	132	MAP2K5	rs16951275	15	68114974	rs4776982	0.0791477										intronic
BMI	132	MAP2K5	rs16951275	15	68104367	rs13329567	0.0632584
BMI	132	MAP2K5	rs16951275	15	68103291	rs4776976	0.0430886
BMI	132	MAP2K5	rs16951275	15	68060552	rs4548812	0.0363861										intronic
BMI	132	MAP2K5	rs16951275	15	68109474	rs4776981	0.0231536
BMI	132	MAP2K5	rs16951275	15	68076856	rs8030456	0.0192358										intronic
BMI	137	NLRC3	rs12448257	16	3599655	rs12448257	0.95571	1f	No	No		+	1		2	AC006111.1 (Muscle_Skeletal); CLUAP1 (Adipose_Subcutaneous, Adipose_Visceral_Omentum, Brain_5_regions and 20 other tissues); LA16c-306E5.3 (2 tissues); NLRC3 (Adipose_Subcutaneous, Brain_6_regions and 17 other tissues); SLX4 (Brain_Cerebellum); TRAP1 (Muscle_Skeletal)	intronic
BMI	137	NLRC3	rs12448257	16	3627358	rs758747	0.0169108
BMI	137	NLRC3	rs12448257	16	3572694	rs8054140	0.012499										intronic
BMI	137	NLRC3	rs12448257	16	3583173	rs3751837	0.00848495										intronic
BMI	140	ATP2A1	rs3888190	16	28889486	rs3888190	0.289648	1f	No	No	+	+	1		4	RP11-1348G14.6 (Adipose_Subcutaneous and 4 other tissues); RP11-435I10.5 (8 tissues); SBK1 (Artery_Tibial); SH2B1 (Adipose_Subcutaneous, Adipose_Visceral_Omentum and 5 other tissues); SPNS1 (Whole_Blood); SULT1A1 (13 tissues); SULT1A2 (Adipose_Subcutaneous, Adipose_Visceral_Omentum and 17 other tissues); TUFM(Adipose_Subcutaneous, Brain_3_regions and 17 other tissues).
BMI	140	ATP2A1	rs3888190	16	28867804	rs4788101	0.148917
BMI	140	ATP2A1	rs3888190	16	28883241	rs7498665	0.147381	1f	Yes	Yes					3	RP11-1348G14.6 (Adipose_Subcutaneous and 4 other tissues); RP11-435I10.5 (8 tissues); SBK1 (Artery_Tibial); SH2B1 (Adipose_Subcutaneous, Adipose_Visceral_Omentum and 6 other tissues); SPNS1 (Whole_Blood); SULT1A1 (13 tissues); SULT1A2 (Adipose_Subcutaneous, Adipose_Visceral_Omentum and 17 other tissues); TUFM (Adipose_Subcutaneous, Brain_3_regions and 17 other tissues).	nonsynonymous
BMI	140	ATP2A1	rs3888190	16	28895130	rs8061590	0.127492										intronic
BMI	140	ATP2A1	rs3888190	16	28881202	rs8055982	0.103678	1f	No	No			1		1	CCDC101 (Muscle_Skeletal); CDC37P1 (Adipose_Subcutaneous, Adipose_Visceral_Omentum and 24 other tissues); EIF3C (Adipose_Subcutaneous and 5 other tissues); EIF3CL (Adipose_Subcutaneous and 10 other tissues); IL27 (Liver and Testis); LAT (Muscle_Skeletal); MIR4721 (6 tissues); FATC2IP (2 tissues); NPIPB6 (3 tissues); NPIPB7 (3 tissues); NUPR1 (2 tissues); RP11-1348G14.4 (Adipose_Subcutaneous, Adip…	intronic
BMI	140	ATP2A1	rs3888190	16	28873398	rs4788102	0.0834816	1f	No	No	+	+	5		3	RP11-1348G14.6 (Adipose_Subcutaneous and 4 other tissues); RP11-435I10.5 (8 tissues); SBK1 (Artery_Tibial); SH2B1 (Adipose_Subcutaneous, Adipose_Visceral_Omentum and 6 other tissues); SPNS1 (Whole_Blood); SULT1A1 (13 tissues); SULT1A2 (Adipose_Subcutaneous, Adipose_Visceral_Omentum and 17 other tissues); TUFM (Adipose_Subcutaneous, Brain_3_regions and 17 other tissues).
BMI	140	ATP2A1	rs3888190	16	28855727	rs4788099	0.0525531										intronic
BMI	140	ATP2A1	rs3888190	16	28885659	rs7359397	0.0172741	1f	No	No		+				RP11-1348G14.6 (Adipose_Subcutaneous and 3 other tissues); RP11-435I10.5 (8 tissues); SBK1 (2 tissues); SH2B1 (Adipose_Subcutaneous and 2 other tissues); SPNS1 (Whole_Blood); SULT1A1 (13 tissues); SULT1A2 (Adipose_Subcutaneous, Adipose_Visceral_Omentum and 17 other tissues); TUFM (Adipose_Subcutaneous, Brain_3_regions and 18 other tissues).
BMI	140	ATP2A1	rs3888190	16	28848668	rs12325113	0.0134059
BMI	140	ATP2A1	rs3888190	16	28841777	rs12443881	0.00979827	1f	No	No			3			RP11-1348G14.6 (Adipose_Subcutaneous and 3 other tissues); RP11-435I10.5 (8 tissues); SBK1 (2 tissues); SH2B1 (Adipose_Subcutaneous and 3 other tissues); SPNS1 (Whole_Blood); SULT1A1 (13 tissues); SULT1A2 (Adipose_Subcutaneous, Adipose_Visceral_Omentum and 17 other tissues); TUFM (Adipose_Subcutaneous, Brain_3_regions and 18 other tissues).	intronic
BMI	144	FTO	rs1421085	16	53800954	rs1421085	1										intronic
BMI	158	GRP	rs7243357	18	56883319	rs7243357	0.85276
BMI	158	GRP	rs7243357	18	56881633	rs9957264	0.0254297
BMI	158	GRP	rs7243357	18	56876563	rs7230581	0.0233776
BMI	158	GRP	rs7243357	18	56877117	rs9958014	0.0166636
BMI	158	GRP	rs7243357	18	56881737	rs72956142	0.0155664
BMI	158	GRP	rs7243357	18	56876228	rs9957145	0.0118205
BMI	158	GRP	rs7243357	18	56878091	rs17835713	0.008878
BMI	158	GRP	rs7243357	18	56876842	rs9949796	0.00846734
BMI	158	GRP	rs7243357	18	56876430	rs9957320	0.00842738
BMI	158	GRP	rs7243357	18	56877299	rs17835704	0.00752517
BMI	158	GRP	rs7243357	18	56878362	rs1517036	0.00662968
BMI	158	GRP	rs7243357	18	56877537	rs9961404	0.00589966
BMI	159	MC4R	rs6567160	18	57829135	rs6567160	1
BMI	167	MACROD2	rs8123881	20	15819495	rs8123881	0.949555										intronic
BMI	167	MACROD2	rs8123881	20	15813475	rs16996644	0.0192621										intronic
BMI	167	MACROD2	rs8123881	20	15826540	rs175813	0.00886807										intronic
BMI	167	MACROD2	rs8123881	20	15832299	rs175804	0.00616129										intronic
BMI	167	MACROD2	rs8123881	20	15819926	rs8118253	0.00455162										intronic
BMI	167	MACROD2	rs8123881	20	15838024	rs175800	0.00401865										intronic
BMI	novel	MLC1	rs56330886	22	50493427	rs56330886	0.784841
BMI	novel	MLC2	rs56330886	22	50497760	rs79204578	0.00397306	2b	No	No	+	+	31	3	1
BMI	novel	MLC3	rs56330886	22	50502893	rs61350648	0.0311359
BMI	novel	MLC4	rs56330886	22	50503641	rs58697581	0.0290752
BMI	novel	MLC5	rs56330886	22	50507018	rs73893124	0.0270133
BMI	novel	MLC6	rs56330886	22	50508503	rs112798629	0.0283207
BMI	novel	MLC7	rs56330886	22	50508750	rs73893125	0.0264524
BMI	novel	MLC8	rs56330886	22	50509752	rs55744828	0.0372725
BMI	novel	MLC9	rs56330886	22	50510963	rs8138590	0.0079316
BMI	novel	MLC10	rs56330886	22	50511704	rs73893126	0.00714139
BMI	novel	MLC11	rs56330886	22	50515236	rs58496403	0.00395376
BMI	novel	MLC12	rs56330886	22	50520132	rs116712832	0.00659455
WHRadjBMI	novel	SSX2IP	rs140858719	1	85106561	rs140092388	0.014358
WHRadjBMI	novel	SSX2IP	rs140858719	1	85111716	rs144279324	0.0198272
WHRadjBMI	novel	SSX2IP	rs140858719	1	85112491	rs140080012	0.0203961
WHRadjBMI	novel	SSX2IP	rs140858719	1	85116265	rs140655791	0.00212985
WHRadjBMI	novel	SSX2IP	rs140858719	1	85118053	rs192245453	0.0116091
WHRadjBMI	novel	SSX2IP	rs140858719	1	85119953	rs146871829	0.00894756
WHRadjBMI	novel	SSX2IP	rs140858719	1	85123221	rs141742720	0.00605077
WHRadjBMI	novel	SSX2IP	rs140858719	1	85127175	rs146213698	0.00265496
WHRadjBMI	novel	SSX2IP	rs140858719	1	85128691	rs150687482	0.00251201
WHRadjBMI	novel	SSX2IP	rs140858719	1	85129537	rs148058871	0.00241781
WHRadjBMI	novel	SSX2IP	rs140858719	1	85130589	rs149457000	0.00230772
WHRadjBMI	novel	SSX2IP	rs140858719	1	85134234	rs146760564	0.00205071
WHRadjBMI	novel	SSX2IP	rs140858719	1	85170155	rs149466765	0.00434499
WHRadjBMI	novel	SSX2IP	rs140858719	1	85172429	rs143617332	0.00613217
WHRadjBMI	novel	SSX2IP	rs140858719	1	85177718	rs146290207	0.046148
WHRadjBMI	novel	SSX2IP	rs140858719	1	85203061	rs140858719	0.838305
WHRadjBMI	2	TBX15-WARS2	rs984225	1	119504284	rs984225	0.634269										intronic
WHRadjBMI	2	TBX15-WARS2	rs984225	1	119546842	rs10923724	0.21215	1f	No	No			1		3	RP11-418J17.1 (Adipose_Subcutaneous and 8 other tissues); WARS2 (Adipose_Subcutaneous, Adipose_Visceral_Omentum, Brain_7_regions, and 22 other tissues)
WHRadjBMI	2	TBX15-WARS2	rs984225	1	119574587	rs2645294	0.0638466
WHRadjBMI	2	TBX15-WARS2	rs984225	1	119505434	rs10923712	0.0503174										intronic
WHRadjBMI	2	TBX15-WARS2	rs984225	1	119531497	rs1106529	0.0355708	2b	No	No	+	+	9		13	RP11-418J17.1 (Spleen); WARS2 (Adipose_Subcutaneous and 15 other tissues)	intronic
WHRadjBMI	3	DCST2	rs905938	1	154984363	rs1870940	0.0192355
WHRadjBMI	3	DCST3	rs905938	1	154986091	rs3753639	0.00704872
WHRadjBMI	3	DCST4	rs905938	1	154991389	rs905938	0.967948
WHRadjBMI	10	GRB14-COBLL1	rs10195252	2	165508389	rs10184004	0.0570317	2c	No	No			1	1	6	SLC38A11 (Muscle_Skeletal)
WHRadjBMI	10	GRB14-COBLL1	rs10195252	2	165513091	rs10195252	0.0926798
WHRadjBMI	10	GRB14-COBLL1	rs10195252	2	165528624	rs1128249	0.406608
WHRadjBMI	10	GRB14-COBLL1	rs10195252	2	165528876	rs13389219	0.396977
WHRadjBMI	10	GRB14-COBLL1	rs10195252	2	165539661	rs6717858	0.0466549
WHRadjBMI	12	PPARG	rs17819328	3	12489342	rs17819328	0.99775
WHRadjBMI	14	ADAMTS9	rs2371767	3	64703394	rs66815886	0.995259
WHRadjBMI	15	PLXND1	rs10804591	3	129315831	rs9837325	0.001543	2a	No	No	+	+	31	7	9		intronic
WHRadjBMI	15	PLXND1	rs10804591	3	129319562	rs9682596	0.00800439
WHRadjBMI	15	PLXND1	rs10804591	3	129328711	rs9840468	0.408086
WHRadjBMI	15	PLXND1	rs10804591	3	129329566	rs9845755	0.109964
WHRadjBMI	15	PLXND1	rs10804591	3	129334233	rs10804591	0.0048535	2b	No	No				1	3
WHRadjBMI	15	PLXND1	rs10804591	3	129339642	rs729208	0.00269891
WHRadjBMI	15	PLXND1	rs10804591	3	129340295	rs1075469	0.0857932
WHRadjBMI	15	PLXND1	rs10804591	3	129341193	rs56724294	0.116803
WHRadjBMI	15	PLXND1	rs10804591	3	129341403	rs6795831	0.253504
WHRadjBMI	18	FAM13A	rs9991328	4	89713121	rs9991328	0.418435
WHRadjBMI	18	FAM13A	rs9991328	4	89719368	rs1377290	0.00100022
WHRadjBMI	18	FAM13A	rs9991328	4	89721332	rs2869948	0.00422003
WHRadjBMI	18	FAM13A	rs9991328	4	89724963	rs10012528	0.00136933
WHRadjBMI	18	FAM13A	rs9991328	4	89725056	rs10012624	0.00115534	2b	No	No			15	3	17	FAM13A (Adipose_Subcutaneous); FAM13A-AS1 (Adipose_Subcutaneous)	intronic
WHRadjBMI	18	FAM13A	rs9991328	4	89725466	rs10020704	0.00108507
WHRadjBMI	18	FAM13A	rs9991328	4	89726283	rs2276936	0.518885
WHRadjBMI	18	FAM13A	rs9991328	4	89729271	rs732880	0.000993983
WHRadjBMI	18	FAM13A	rs9991328	4	89737558	rs7695177	0.0010385
WHRadjBMI	18	FAM13A	rs9991328	4	89739808	rs3775380	0.0408001
WHRadjBMI	18	FAM13A	rs9991328	4	89741269	rs3822072	0.00137799
WHRadjBMI	29	RSPO3	rs7766106	6	127455138	rs7766106	0.765986										intronic
WHRadjBMI	29	RSPO3	rs7766106	6	127452639	rs9491696	0.194457	2b	No	No		+	2	1	4		intronic
WHRadjBMI	29	RSPO3	rs7766106	6	127448249	rs1936807	0.016437										intronic
WHRadjBMI	29	RSPO3	rs7766106	6	127452935	rs2745353	0.00894442										intronic
WHRadjBMI	29	RSPO3	rs7766106	6	127452116	rs1936805	0.00681144										intronic
WHRadjBMI	33	SNX10	rs1534696	7	26397239	rs1534696	0.999853
WHRadjBMI	novel	INTS10/LPL	rs149352150	8	19729657	rs149796611	0.0671862
WHRadjBMI	novel	INTS10/LPL	rs149352150	8	19736154	rs149352150	0.474889
WHRadjBMI	novel	INTS10/LPL	rs149352150	8	19759909	rs193218255	0.0426029
WHRadjBMI	novel	INTS10/LPL	rs149352150	8	19760393	rs183794403	0.0454839
WHRadjBMI	novel	INTS10/LPL	rs149352150	8	19763451	rs144107511	0.00830235
WHRadjBMI	novel	INTS10/LPL	rs149352150	8	19767551	rs142096299	0.00788695
WHRadjBMI	novel	INTS10/LPL	rs149352150	8	19770690	rs138033723	0.00764811
WHRadjBMI	novel	INTS10/LPL	rs149352150	8	19770988	rs147343237	0.00757018
WHRadjBMI	novel	INTS10/LPL	rs149352150	8	19772814	rs148631110	0.0317929
WHRadjBMI	novel	INTS10/LPL	rs149352150	8	19773825	rs141485847	0.00683473
WHRadjBMI	novel	INTS10/LPL	rs149352150	8	19774914	rs151243842	0.0071927
WHRadjBMI	novel	INTS10/LPL	rs149352150	8	19779236	rs150978932	0.00847482
WHRadjBMI	novel	INTS10/LPL	rs149352150	8	19782174	rs146763406	0.0293255
WHRadjBMI	novel	INTS10/LPL	rs149352150	8	19786748	rs148122361	0.116072	2b	No	No		+	5		4
WHRadjBMI	novel	INTS10/LPL	rs149352150	8	19789198	rs62297923	0.131403
WHRadjBMI	novel	CASC8	rs378854	8	128315582	rs283704	0.00629846
WHRadjBMI	novel	CASC8	rs378854	8	128321202	rs7838810	0.00104137
WHRadjBMI	novel	CASC8	rs378854	8	128323819	rs378854	0.190564
WHRadjBMI	novel	CASC8	rs378854	8	128323874	rs421094	0.00352874
WHRadjBMI	novel	CASC8	rs378854	8	128334900	rs13256367	0.0531759
WHRadjBMI	novel	CASC8	rs378854	8	128335526	rs62516012	0.00111027
WHRadjBMI	novel	CASC8	rs378854	8	128338702	rs1395287	0.388973
WHRadjBMI	novel	CASC8	rs378854	8	128342114	rs35049703	0.342957
WHRadjBMI	novel	CASC8	rs378854	8	128342154	rs10956359	0.00118394
WHRadjBMI	novel	CASC8	rs378854	8	128342866	rs17464492	0.00207361
WHRadjBMI	47	ITPR2-SSPN	rs11048456	12	26463082	rs11048456	0.356017
WHRadjBMI	47	ITPR2-SSPN	rs11048456	12	26474867	rs10842708	0.324632
WHRadjBMI	47	ITPR2-SSPN	rs11048456	12	26472562	rs7132434	0.074768	2b	No	No		+	26	2	21
WHRadjBMI	47	ITPR2-SSPN	rs11048456	12	26471364	rs10842707	0.068318	2b	No	No			23	8	2
WHRadjBMI	47	ITPR2-SSPN	rs11048456	12	26488182	rs7302344	0.0465286
WHRadjBMI	47	ITPR2-SSPN	rs11048456	12	26487283	rs11048470	0.0401871
WHRadjBMI	47	ITPR2-SSPN	rs11048456	12	26489544	rs1049380	0.0195671
WHRadjBMI	47	ITPR2-SSPN	rs11048456	12	26463174	rs11048457	0.018056
WHRadjBMI	47	ITPR2-SSPN	rs11048456	12	26467696	rs4963661	0.0177683
WHRadjBMI	47	ITPR2-SSPN	rs11048456	12	26469016	rs10842705	0.0123923
WHRadjBMI	47	ITPR2-SSPN	rs11048456	12	26465512	rs11534749	0.00733198
WHRadjBMI	47	ITPR2-SSPN	rs11048456	12	26491475	rs1049376	0.00625929
WHRadjBMI	48	HOXC4-HOXC5-HOXC6	rs2071449	12	54417525	rs894738	0.00321902
WHRadjBMI	48	HOXC4-HOXC5-HOXC6	rs2071449	12	54418857	rs2077177	0.00489803
WHRadjBMI	48	HOXC4-HOXC5-HOXC6	rs2071449	12	54418920	rs754133	0.17885
WHRadjBMI	48	HOXC4-HOXC5-HOXC6	rs2071449	12	54419910	rs12426399	0.00607148	2b	No	No	+	+	11		8	HOXC-AS1 (Cells_Transformed_fibroblasts); HOXC8 ( Cells_Transformed_fibroblasts); RP11-834C11.3 (Muscle_Skeletal); HOXC-AS1 (Skin_Sun_Exposed_Lower_leg)	intronic
WHRadjBMI	48	HOXC4-HOXC5-HOXC6	rs2071449	12	54420098	rs4759318	0.00504005
WHRadjBMI	48	HOXC4-HOXC5-HOXC6	rs2071449	12	54420776	rs12319419	0.00381677
WHRadjBMI	48	HOXC4-HOXC5-HOXC6	rs2071449	12	54421476	rs10876528	0.0373723
WHRadjBMI	48	HOXC4-HOXC5-HOXC6	rs2071449	12	54424123	rs7308105	0.00378974	2b	No	Yes	+	+	5	1	9	HOXC-AS1 (Cells_Transformed_fibroblasts ); RP11-834C11.3 (Muscle_Skeletal)	3'-UTR
WHRadjBMI	48	HOXC4-HOXC5-HOXC6	rs2071449	12	54425471	rs10747689	0.00753284	2b	No	Yes			3		15	HOXC-AS1 (Cells_Transformed_fibroblasts); RP11-834C11.3 (Muscle_Skeletal); HOXC-AS1 (Skin_Sun_Exposed_Lower_leg); HOXC6 (Skin_Sun_Exposed_Lower_leg)	intronic
WHRadjBMI	48	HOXC4-HOXC5-HOXC6	rs2071449	12	54428011	rs2071449	0.734921
WHRadjBMI	48	HOXC4-HOXC5-HOXC6	rs2071449	12	54429385	rs12422600	0.00633864
WHRadjBMI	52	KLF13	rs8042543	15	31708263	rs8042543	0.992886
WHRadjBMI	56	CMIP	rs2925979	16	81534790	rs2925979	0.999653	2b	Yes	Yes	+	+	24				intronic
WHRadjBMI	54	SMAD6	rs2053423	15	67026217	rs2053423	0.746716										intronic
WHRadjBMI	54	SMAD6	rs2053423	15	67033151	rs1440372	0.233601										intronic
WHRadjBMI	54	SMAD6	rs2053423	15	66999828	rs3809569	0.0103115	1f	Yes	No	+	+	17	7	2		intronic
WHRadjBMI	57	PEMT	rs4646404	17	17420199	rs4646404	0.99954										intronic
BMI: body mass index; Chr: chromosome; eQTL: expression quantitative trait locus, WHRadjBMI: waist-to-hip ratio adjusted for BMI
a [PMID: 22955989], http://regulomedb.org; Likely to affect binding and linked to expression of a gene target (1a:eQTL + TF binding + matched TF motif + matched DNase Footprint + DNase peak, 1b:eQTL + TF binding + any motif + DNase Footprint + DNase peak, 1c:eQTL + TF binding + matched TF motif + DNase peak, 1d: eQTL + TF binding + any motif + DNase peak, 1e:eQTL + TF binding + matched TF motif; …
b Based on the Genomic Evolutionary Rate Profiling (GERP) score[PMID: 15965027]
c Based on biased substitution patterns [PMID: 19478016]
d Promoter and Enhancer histone markers, Dnase, protein bound, and motif changes based on HaploReg v4.1 information (http://www.broadinstitute.org/mammals/haploreg/haploreg.php) that is derived from Roadmap Epigenomic Project and ENOCDE project
e Based on GTEX project [PMID: 25954001]
